# Supplementary material for: Differential regulation of aggressive features in melanoma cells by members of the miR-17-92 complex
Source: Open Biol. 2014 Jun 11;4(6):140030. doi: 10.1098/rsob.140030 (PMC4077061; doi:10.1098/rsob.140030)
Supplement: Table S1 [file rsob-14-0030-File006.xlsx]

## Sheet: גיליון1
Table S1. TargetScan predicted targets of the miR-17-92 family
Target gene	Representative transcript	Gene name	Total context+ score
FGD4	NM_139241	FYVE, RhoGEF and PH domain containing 4	-0.73
PKD2	NM_000297	polycystic kidney disease 2 (autosomal dominant)	-0.72
MAP3K2	NM_006609	mitogen-activated protein kinase kinase kinase 2	-0.7
ZNFX1	NM_021035	zinc finger, NFX1-type containing 1	-0.7
PDCD1LG2	NM_025239	programmed cell death 1 ligand 2	-0.69
PLEKHA3	NM_019091	pleckstrin homology domain containing, family A (phosphoinositide binding specific) member 3	-0.68
EIF5A2	NM_020390	eukaryotic translation initiation factor 5A2	-0.67
FYCO1	NM_024513	FYVE and coiled-coil domain containing 1	-0.63
GPR6	NM_005284	G protein-coupled receptor 6	-0.58
ENPP5	NM_021572	ectonucleotide pyrophosphatase/phosphodiesterase 5 (putative)	-0.56
EPHA4	NM_004438	EPH receptor A4	-0.55
VSX1	NM_014588	visual system homeobox 1	-0.54
STK17B	NM_004226	serine/threonine kinase 17b	-0.53
SACS	NM_014363	spastic ataxia of Charlevoix-Saguenay (sacsin)	-0.53
C14orf28	NM_001017923	chromosome 14 open reading frame 28	-0.52
ZFYVE26	NM_015346	zinc finger, FYVE domain containing 26	-0.51
RPS6KA5	NM_004755	ribosomal protein S6 kinase, 90kDa, polypeptide 5	-0.49
C11orf30	NM_020193	chromosome 11 open reading frame 30	-0.47
XRN1	NM_001042604	5'-3' exoribonuclease 1	-0.47
FBXL5	NM_001193534	F-box and leucine-rich repeat protein 5	-0.47
CAMTA1	NM_015215	calmodulin binding transcription activator 1	-0.47
ITPRIPL2	NM_001034841	inositol 1,4,5-trisphosphate receptor interacting protein-like 2	-0.46
GPR137C	NM_001099652	G protein-coupled receptor 137C	-0.46
FTSJD1	NM_001099642	FtsJ methyltransferase domain containing 1	-0.45
EPHA5	NM_004439	EPH receptor A5	-0.45
GUCY1A3	NM_000856	guanylate cyclase 1, soluble, alpha 3	-0.45
RRAGD	NM_021244	Ras-related GTP binding D	-0.44
GNPDA2	NM_138335	glucosamine-6-phosphate deaminase 2	-0.43
FBXO48	NM_001024680	F-box protein 48	-0.43
DYNC1LI2	NM_006141	dynein, cytoplasmic 1, light intermediate chain 2	-0.43
FAM129A	NM_052966	family with sequence similarity 129, member A	-0.43
FIBIN	NM_203371	fin bud initiation factor homolog (zebrafish)	-0.42
EZH1	NM_001991	enhancer of zeste homolog 1 (Drosophila)	-0.42
RNF128	NM_024539	ring finger protein 128	-0.42
IRF9	NM_006084	interferon regulatory factor 9	-0.42
DDHD1	NM_001160147	DDHD domain containing 1	-0.42
ANKRD29	NM_173505	ankyrin repeat domain 29	-0.42
REST	NM_001193508	RE1-silencing transcription factor	-0.41
FAM40B	NM_020704	family with sequence similarity 40, member B	-0.41
PPP1R3B	NM_001201329	protein phosphatase 1, regulatory (inhibitor) subunit 3B	-0.41
RAB11FIP5	NM_015470	RAB11 family interacting protein 5 (class I)	-0.41
ARID4B	NM_001206794	AT rich interactive domain 4B (RBP1-like)	-0.4
C2CD2	NM_015500	C2 calcium-dependent domain containing 2	-0.4
PRRG1	NM_000950	proline rich Gla (G-carboxyglutamic acid) 1	-0.4
TNFRSF21	NM_014452	tumor necrosis factor receptor superfamily, member 21	-0.4
SGTB	NM_019072	small glutamine-rich tetratricopeptide repeat (TPR)-containing, beta	-0.4
SEMA4B	NM_020210	sema domain, immunoglobulin domain (Ig), transmembrane domain (TM) and short cytoplasmic domain, (semaphorin) 4B	-0.4
LAMA3	NM_000227	laminin, alpha 3	-0.4
PTPN4	NM_002830	protein tyrosine phosphatase, non-receptor type 4 (megakaryocyte)	-0.39
RUFY2	NM_017987	RUN and FYVE domain containing 2	-0.39
ARHGAP12	NM_018287	Rho GTPase activating protein 12	-0.39
ZXDA	NM_007156	zinc finger, X-linked, duplicated A	-0.39
SLITRK3	NM_014926	SLIT and NTRK-like family, member 3	-0.38
ISM2	NM_182509	isthmin 2 homolog (zebrafish)	-0.38
RAB22A	NM_020673	RAB22A, member RAS oncogene family	-0.38
SLC46A3	NM_181785	solute carrier family 46, member 3	-0.38
CEP97	NM_024548	centrosomal protein 97kDa	-0.38
UEVLD	NM_001040697	UEV and lactate/malate dehyrogenase domains	-0.38
BTG3	NM_001130914	BTG family, member 3	-0.38
PGM2L1	NM_173582	phosphoglucomutase 2-like 1	-0.38
CYBRD1	NM_001127383	cytochrome b reductase 1	-0.38
FNBP1L	NM_001024948	formin binding protein 1-like	-0.38
PURB	NM_033224	purine-rich element binding protein B	-0.37
SSH2	NM_033389	slingshot homolog 2 (Drosophila)	-0.37
HSPA8	NM_006597	heat shock 70kDa protein 8	-0.37
FJX1	NM_014344	four jointed box 1 (Drosophila)	-0.37
SLC11A1	NM_000578	solute carrier family 11 (proton-coupled divalent metal ion transporters), member 1	-0.37
RASSF2	NM_014737	Ras association (RalGDS/AF-6) domain family member 2	-0.37
ANKRD52	NM_173595	ankyrin repeat domain 52	-0.37
DENND5B	NM_144973	DENN/MADD domain containing 5B	-0.37
ATG16L1	NM_001190266	ATG16 autophagy related 16-like 1 (S. cerevisiae)	-0.37
BRMS1L	NM_032352	breast cancer metastasis-suppressor 1-like	-0.37
CTDSPL	NM_001008392	CTD (carboxy-terminal domain, RNA polymerase II, polypeptide A) small phosphatase-like	-0.37
CCL1	NM_002981	chemokine (C-C motif) ligand 1	-0.37
ZFYVE9	NM_004799	zinc finger, FYVE domain containing 9	-0.37
SLC40A1	NM_014585	solute carrier family 40 (iron-regulated transporter), member 1	-0.36
DUSP2	NM_004418	dual specificity phosphatase 2	-0.36
ZNF800	NM_176814	zinc finger protein 800	-0.36
TCF7L1	NM_031283	transcription factor 7-like 1 (T-cell specific, HMG-box)	-0.36
VLDLR	NM_001018056	very low density lipoprotein receptor	-0.36
FCHO2	NM_001146032	FCH domain only 2	-0.36
MASTL	NM_001172303	microtubule associated serine/threonine kinase-like	-0.36
RBL1	NM_002895	retinoblastoma-like 1 (p107)	-0.36
ZNF652	NM_001145365	zinc finger protein 652	-0.36
CENPQ	NM_018132	centromere protein Q	-0.36
FZD3	NM_017412	frizzled family receptor 3	-0.36
ITGB8	NM_002214	integrin, beta 8	-0.36
GPR133	NM_198827	G protein-coupled receptor 133	-0.35
ANO6	NM_001025356	anoctamin 6	-0.35
UNC80	NM_032504	unc-80 homolog (C. elegans)	-0.35
LIMA1	NM_001113546	LIM domain and actin binding 1	-0.35
ARID4A	NM_002892	AT rich interactive domain 4A (RBP1-like)	-0.35
ARHGAP26	NM_001135608	Rho GTPase activating protein 26	-0.35
FBXO31	NM_024735	F-box protein 31	-0.35
ZNF367	NM_153695	zinc finger protein 367	-0.35
ZFP3	NM_153018	zinc finger protein 3 homolog (mouse)	-0.35
SAR1B	NM_001033503	SAR1 homolog B (S. cerevisiae)	-0.35
C7orf43	NM_018275	chromosome 7 open reading frame 43	-0.35
PBX3	NM_001134778	pre-B-cell leukemia homeobox 3	-0.35
E2F5	NM_001083588	E2F transcription factor 5, p130-binding	-0.35
SEMA7A	NM_001146029	semaphorin 7A, GPI membrane anchor (John Milton Hagen blood group)	-0.35
HAUS8	NM_001011699	HAUS augmin-like complex, subunit 8	-0.35
RGMA	NM_001166283	RGM domain family, member A	-0.35
PTHLH	NM_198965	parathyroid hormone-like hormone	-0.35
ZADH2	NM_175907	zinc binding alcohol dehydrogenase domain containing 2	-0.35
C1orf63	NM_020317	chromosome 1 open reading frame 63	-0.34
NIN	NM_020921	ninein (GSK3B interacting protein)	-0.34
KLHL28	NM_017658	kelch-like 28 (Drosophila)	-0.34
NAGK	NM_017567	N-acetylglucosamine kinase	-0.34
PTPDC1	NM_152422	protein tyrosine phosphatase domain containing 1	-0.34
TGFBR2	NM_001024847	transforming growth factor, beta receptor II (70/80kDa)	-0.34
ST6GALNAC3	NM_152996	ST6 (alpha-N-acetyl-neuraminyl-2,3-beta-galactosyl-1,3)-N-acetylgalactosaminide alpha-2,6-sialyltransferase 3	-0.34
TRIP11	NM_004239	thyroid hormone receptor interactor 11	-0.34
ZNF238	NM_006352	zinc finger protein 238	-0.34
TAOK3	NM_016281	TAO kinase 3	-0.34
FRMD6	NM_001042481	FERM domain containing 6	-0.34
CRY2	NM_001127457	cryptochrome 2 (photolyase-like)	-0.34
TRIM36	NM_018700	tripartite motif containing 36	-0.34
C15orf17	NM_020447	chromosome 15 open reading frame 17	-0.34
VASH2	NM_001136474	vasohibin 2	-0.34
KIF23	NM_004856	kinesin family member 23	-0.33
SERP1	NM_014445	stress-associated endoplasmic reticulum protein 1	-0.33
AHNAK	NM_001620	AHNAK nucleoprotein	-0.33
U2SURP	NM_001080415	U2 snRNP-associated SURP domain containing	-0.33
NKIRAS1	NM_020345	NFKB inhibitor interacting Ras-like 1	-0.33
PFKP	NM_001242339	phosphofructokinase, platelet	-0.33
LYST	NM_000081	lysosomal trafficking regulator	-0.33
C11orf82	NM_145018	chromosome 11 open reading frame 82	-0.33
CHRM2	NM_000739	cholinergic receptor, muscarinic 2	-0.33
C19orf2	NM_003796	chromosome 19 open reading frame 2	-0.33
RGMB	NM_001012761	RGM domain family, member B	-0.32
PAPOLB	NM_020144	poly(A) polymerase beta (testis specific)	-0.32
CAPRIN2	NM_001002259	caprin family member 2	-0.32
CROT	NM_001143935	carnitine O-octanoyltransferase	-0.32
MAP3K5	NM_005923	mitogen-activated protein kinase kinase kinase 5	-0.32
USP31	NM_020718	ubiquitin specific peptidase 31	-0.32
MKNK2	NM_017572	MAP kinase interacting serine/threonine kinase 2	-0.32
TXNIP	NM_006472	thioredoxin interacting protein	-0.32
LRCH1	NM_001164213	leucine-rich repeats and calponin homology (CH) domain containing 1	-0.32
C18orf19	NM_001098801	chromosome 18 open reading frame 19	-0.32
SLAIN2	NM_020846	SLAIN motif family, member 2	-0.32
ZNF512B	NM_020713	zinc finger protein 512B	-0.32
BNIP2	NM_004330	BCL2/adenovirus E1B 19kDa interacting protein 2	-0.32
RSBN1	NM_018364	round spermatid basic protein 1	-0.32
DERL2	NM_016041	Der1-like domain family, member 2	-0.32
FAM13C	NM_001001971	family with sequence similarity 13, member C	-0.31
NCEH1	NM_001146276	neutral cholesterol ester hydrolase 1	-0.31
ARL1	NM_001177	ADP-ribosylation factor-like 1	-0.31
PRRG4	NM_024081	proline rich Gla (G-carboxyglutamic acid) 4 (transmembrane)	-0.31
TOPORS	NM_001195622	topoisomerase I binding, arginine/serine-rich, E3 ubiquitin protein ligase	-0.31
MED17	NM_004268	mediator complex subunit 17	-0.31
BMPR2	NM_001204	bone morphogenetic protein receptor, type II (serine/threonine kinase)	-0.31
PPARA	NM_001001928	peroxisome proliferator-activated receptor alpha	-0.31
APBB2	NM_001166050	amyloid beta (A4) precursor protein-binding, family B, member 2	-0.31
HBP1	NM_012257	HMG-box transcription factor 1	-0.31
STK33	NM_030906	serine/threonine kinase 33	-0.31
BCL11B	NM_022898	B-cell CLL/lymphoma 11B (zinc finger protein)	-0.31
ZNF148	NM_021964	zinc finger protein 148	-0.31
RASL11B	NM_023940	RAS-like, family 11, member B	-0.31
GAB1	NM_002039	GRB2-associated binding protein 1	-0.31
TMEM64	NM_001008495	transmembrane protein 64	-0.31
GOSR1	NM_001007024	golgi SNAP receptor complex member 1	-0.31
SAMD12	NM_001101676	sterile alpha motif domain containing 12	-0.31
AP2B1	NM_001030006	adaptor-related protein complex 2, beta 1 subunit	-0.31
UBXN2A	NM_181713	UBX domain protein 2A	-0.31
MKRN1	NM_013446	makorin ring finger protein 1	-0.31
ZSCAN20	NM_145238	zinc finger and SCAN domain containing 20	-0.3
KIAA0494	NM_014774	KIAA0494	-0.3
STAT3	NM_003150	signal transducer and activator of transcription 3 (acute-phase response factor)	-0.3
ZC3H7B	NM_017590	zinc finger CCCH-type containing 7B	-0.3
RASD1	NM_001199989	RAS, dexamethasone-induced 1	-0.3
HECTD2	NM_182765	HECT domain containing 2	-0.3
ARHGEF10	NM_014629	Rho guanine nucleotide exchange factor (GEF) 10	-0.3
ATL3	NM_015459	atlastin GTPase 3	-0.3
RGL1	NM_015149	ral guanine nucleotide dissociation stimulator-like 1	-0.3
HSPA6	NM_002155	heat shock 70kDa protein 6 (HSP70B')	-0.3
TP73	NM_001126240	tumor protein p73	-0.3
CD69	NM_001781	CD69 molecule	-0.3
ABHD5	NM_016006	abhydrolase domain containing 5	-0.3
TBC1D8B	NM_017752	TBC1 domain family, member 8B (with GRAM domain)	-0.3
ZNF597	NM_152457	zinc finger protein 597	-0.3
DOCK4	NM_014705	dedicator of cytokinesis 4	-0.29
NPAS2	NM_002518	neuronal PAS domain protein 2	-0.29
PLS1	NM_001145319	plastin 1	-0.29
MED12L	NM_053002	mediator complex subunit 12-like	-0.29
TRIM3	NM_006458	tripartite motif containing 3	-0.29
SLC25A27	NM_004277	solute carrier family 25, member 27	-0.29
ETV1	NM_001163147	ets variant 1	-0.29
CDC37L1	NM_017913	cell division cycle 37 homolog (S. cerevisiae)-like 1	-0.29
BAMBI	NM_012342	BMP and activin membrane-bound inhibitor homolog (Xenopus laevis)	-0.29
PPP3R1	NM_000945	protein phosphatase 3, regulatory subunit B, alpha	-0.29
MLL	NM_001197104	myeloid/lymphoid or mixed-lineage leukemia (trithorax homolog, Drosophila)	-0.29
COQ2	NM_015697	coenzyme Q2 homolog, prenyltransferase (yeast)	-0.29
MFN2	NM_001127660	mitofusin 2	-0.29
ANUBL1	NM_001128324	AN1, ubiquitin-like, homolog (Xenopus laevis)	-0.29
PPP2R2A	NM_001177591	protein phosphatase 2, regulatory subunit B, alpha	-0.29
COX7A2L	NM_004718	cytochrome c oxidase subunit VIIa polypeptide 2 like	-0.29
BTBD10	NM_032320	BTB (POZ) domain containing 10	-0.29
PLSCR4	NM_001128306	phospholipid scramblase 4	-0.29
RSRC2	NM_023012	arginine/serine-rich coiled-coil 2	-0.29
MARCH4	NM_020814	membrane-associated ring finger (C3HC4) 4	-0.29
OSM	NM_020530	oncostatin M	-0.29
TANC1	NM_001145909	tetratricopeptide repeat, ankyrin repeat and coiled-coil containing 1	-0.29
OBFC2A	NM_001031716	oligonucleotide/oligosaccharide-binding fold containing 2A	-0.29
ATP1A2	NM_000702	ATPase, Na+/K+ transporting, alpha 2 polypeptide	-0.29
SLC22A23	NM_015482	solute carrier family 22, member 23	-0.28
MYT1L	NM_015025	myelin transcription factor 1-like	-0.28
TRIP10	NM_004240	thyroid hormone receptor interactor 10	-0.28
GGCX	NM_000821	gamma-glutamyl carboxylase	-0.28
TAOK2	NM_016151	TAO kinase 2	-0.28
NAPEPLD	NM_001122838	N-acyl phosphatidylethanolamine phospholipase D	-0.28
POLR3G	NM_006467	polymerase (RNA) III (DNA directed) polypeptide G (32kD)	-0.28
ANKRD9	NM_152326	ankyrin repeat domain 9	-0.28
VANGL1	NM_001172411	vang-like 1 (van gogh, Drosophila)	-0.28
CCNG2	NM_004354	cyclin G2	-0.28
RACGAP1	NM_001126103	Rac GTPase activating protein 1	-0.28
ST8SIA2	NM_006011	ST8 alpha-N-acetyl-neuraminide alpha-2,8-sialyltransferase 2	-0.28
ANKIB1	NM_019004	ankyrin repeat and IBR domain containing 1	-0.28
TNKS2	NM_025235	tankyrase, TRF1-interacting ankyrin-related ADP-ribose polymerase 2	-0.28
EGLN1	NM_022051	egl nine homolog 1 (C. elegans)	-0.28
MAP3K9	NM_033141	mitogen-activated protein kinase kinase kinase 9	-0.28
CRIPT	NM_014171	cysteine-rich PDZ-binding protein	-0.28
MMP2	NM_001127891	matrix metallopeptidase 2 (gelatinase A, 72kDa gelatinase, 72kDa type IV collagenase)	-0.27
OXR1	NM_001198532	oxidation resistance 1	-0.27
PHC3	NM_024947	polyhomeotic homolog 3 (Drosophila)	-0.27
MINK1	NM_001024937	misshapen-like kinase 1	-0.27
TRIM66	NM_014818	tripartite motif containing 66	-0.27
TAGAP	NM_054114	T-cell activation RhoGTPase activating protein	-0.27
TRIM37	NM_015294	tripartite motif containing 37	-0.27
NPLOC4	NM_017921	nuclear protein localization 4 homolog (S. cerevisiae)	-0.27
ZNF25	NM_145011	zinc finger protein 25	-0.27
GNB5	NM_006578	guanine nucleotide binding protein (G protein), beta 5	-0.27
SLC17A7	NM_020309	solute carrier family 17 (sodium-dependent inorganic phosphate cotransporter), member 7	-0.27
FAM117B	NM_173511	family with sequence similarity 117, member B	-0.27
FGD5	NM_152536	FYVE, RhoGEF and PH domain containing 5	-0.27
FNDC3A	NM_001079673	fibronectin type III domain containing 3A	-0.27
KIAA1191	NM_001079684	KIAA1191	-0.27
CALD1	NM_004342	caldesmon 1	-0.26
SLC16A6	NM_001174166	solute carrier family 16, member 6 (monocarboxylic acid transporter 7)	-0.26
AKTIP	NM_001012398	AKT interacting protein	-0.26
ZC3H12C	NM_033390	zinc finger CCCH-type containing 12C	-0.26
PDGFRA	NM_006206	platelet-derived growth factor receptor, alpha polypeptide	-0.26
RHOC	NM_001042678	ras homolog gene family, member C	-0.26
ZFPM2	NM_012082	zinc finger protein, multitype 2	-0.26
DPYSL5	NM_020134	dihydropyrimidinase-like 5	-0.26
PKNOX1	NM_004571	PBX/knotted 1 homeobox 1	-0.26
WDR37	NM_014023	WD repeat domain 37	-0.26
SSH1	NM_018984	slingshot homolog 1 (Drosophila)	-0.26
APCDD1	NM_153000	adenomatosis polyposis coli down-regulated 1	-0.26
NRIP3	NM_020645	nuclear receptor interacting protein 3	-0.26
PRR15	NM_175887	proline rich 15	-0.26
HEG1	NM_020733	HEG homolog 1 (zebrafish)	-0.26
TRPV6	NM_018646	transient receptor potential cation channel, subfamily V, member 6	-0.26
USP28	NM_020886	ubiquitin specific peptidase 28	-0.26
TBC1D15	NM_001146213	TBC1 domain family, member 15	-0.26
EGLN3	NM_022073	egl nine homolog 3 (C. elegans)	-0.26
MARCH8	NM_001002265	membrane-associated ring finger (C3HC4) 8	-0.26
CTSA	NM_000308	cathepsin A	-0.26
PCDHA9	NM_031857	protocadherin alpha 9	-0.25
PCDHAC2	NM_018899	protocadherin alpha subfamily C, 2	-0.25
PCDHAC1	NM_018898	protocadherin alpha subfamily C, 1	-0.25
PCDHA13	NM_018904	protocadherin alpha 13	-0.25
PCDHA12	NM_018903	protocadherin alpha 12	-0.25
PCDHA11	NM_018902	protocadherin alpha 11	-0.25
PCDHA10	NM_018901	protocadherin alpha 10	-0.25
PCDHA8	NM_018911	protocadherin alpha 8	-0.25
PCDHA7	NM_018910	protocadherin alpha 7	-0.25
PCDHA6	NM_018909	protocadherin alpha 6	-0.25
PCDHA5	NM_018908	protocadherin alpha 5	-0.25
PCDHA4	NM_018907	protocadherin alpha 4	-0.25
PCDHA3	NM_018906	protocadherin alpha 3	-0.25
PCDHA2	NM_018905	protocadherin alpha 2	-0.25
PCDHA1	NM_018900	protocadherin alpha 1	-0.25
DRD1	NM_000794	dopamine receptor D1	-0.25
CEP120	NM_001166226	centrosomal protein 120kDa	-0.25
NUP35	NM_138285	nucleoporin 35kDa	-0.25
UNK	NM_001080419	unkempt homolog (Drosophila)	-0.25
PFN2	NM_002628	profilin 2	-0.25
DSG4	NM_001134453	desmoglein 4	-0.25
L3MBTL3	NM_001007102	l(3)mbt-like 3 (Drosophila)	-0.25
SH2D5	NM_001103160	SH2 domain containing 5	-0.25
NPAT	NM_002519	nuclear protein, ataxia-telangiectasia locus	-0.25
SIK1	NM_173354	salt-inducible kinase 1	-0.25
MBD2	NM_003927	methyl-CpG binding domain protein 2	-0.25
RBM24	NM_001143941	RNA binding motif protein 24	-0.25
PTPN3	NM_001145368	protein tyrosine phosphatase, non-receptor type 3	-0.25
ZDHHC9	NM_001008222	zinc finger, DHHC-type containing 9	-0.25
LHX6	NM_001242333	LIM homeobox 6	-0.25
TRAPPC10	NM_003274	trafficking protein particle complex 10	-0.25
ANKRD50	NM_001167882	ankyrin repeat domain 50	-0.25
KPNA2	NM_002266	karyopherin alpha 2 (RAG cohort 1, importin alpha 1)	-0.25
CEP128	NM_152446	centrosomal protein 128kDa	-0.25
MYCN	NM_005378	v-myc myelocytomatosis viral related oncogene, neuroblastoma derived (avian)	-0.25
LDLR	NM_000527	low density lipoprotein receptor	-0.25
EXPH5	NM_015065	exophilin 5	-0.25
SLITRK2	NM_001144003	SLIT and NTRK-like family, member 2	-0.25
PEX5L	NM_016559	peroxisomal biogenesis factor 5-like	-0.25
C16orf52	NM_001164579	chromosome 16 open reading frame 52	-0.25
HOXB13	NM_006361	homeobox B13	-0.25
SRSF12	NM_080743	serine/arginine-rich splicing factor 12	-0.25
CD274	NM_014143	CD274 molecule	-0.24
DPYSL2	NM_001197293	dihydropyrimidinase-like 2	-0.24
SCN1A	NM_001165963	sodium channel, voltage-gated, type I, alpha subunit	-0.24
JAK1	NM_002227	Janus kinase 1	-0.24
MCL1	NM_001197320	myeloid cell leukemia sequence 1 (BCL2-related)	-0.24
FBXO21	NM_015002	F-box protein 21	-0.24
RABEP1	NM_001083585	rabaptin, RAB GTPase binding effector protein 1	-0.24
HLF	NM_002126	hepatic leukemia factor	-0.24
SLC2A4	NM_001042	solute carrier family 2 (facilitated glucose transporter), member 4	-0.24
OTUD1	NM_001145373	OTU domain containing 1	-0.24
LRRC20	NM_018205	leucine rich repeat containing 20	-0.24
SOS1	NM_005633	son of sevenless homolog 1 (Drosophila)	-0.24
TMEM25	NM_001144034	transmembrane protein 25	-0.24
KAT2B	NM_003884	K(lysine) acetyltransferase 2B	-0.24
MLL4	NM_014727	myeloid/lymphoid or mixed-lineage leukemia 4	-0.24
CFL2	NM_021914	cofilin 2 (muscle)	-0.24
SNX8	NM_013321	sorting nexin 8	-0.24
STC1	NM_003155	stanniocalcin 1	-0.24
ERC1	NM_178039	ELKS/RAB6-interacting/CAST family member 1	-0.24
SRGAP1	NM_020762	SLIT-ROBO Rho GTPase activating protein 1	-0.24
NR2C1	NM_003297	nuclear receptor subfamily 2, group C, member 1	-0.24
CLIP4	NM_024692	CAP-GLY domain containing linker protein family, member 4	-0.24
TTC39C	NM_001135993	tetratricopeptide repeat domain 39C	-0.24
EREG	NM_001432	epiregulin	-0.24
TMX3	NM_019022	thioredoxin-related transmembrane protein 3	-0.24
OSR1	NM_145260	odd-skipped related 1 (Drosophila)	-0.24
SORL1	NM_003105	sortilin-related receptor, L(DLR class) A repeats containing	-0.24
RRM2	NM_001034	ribonucleotide reductase M2	-0.24
CDC23	NM_004661	cell division cycle 23 homolog (S. cerevisiae)	-0.24
NBEA	NM_001204197	neurobeachin	-0.23
ARHGAP1	NM_004308	Rho GTPase activating protein 1	-0.23
KLRAQ1	NM_001135629	KLRAQ motif containing 1	-0.23
TIMM17A	NM_006335	translocase of inner mitochondrial membrane 17 homolog A (yeast)	-0.23
GNS	NM_002076	glucosamine (N-acetyl)-6-sulfatase	-0.23
NCOA3	NM_001174087	nuclear receptor coactivator 3	-0.23
F2R	NM_001992	coagulation factor II (thrombin) receptor	-0.23
BNIP3L	NM_004331	BCL2/adenovirus E1B 19kDa interacting protein 3-like	-0.23
SPOPL	NM_001001664	speckle-type POZ protein-like	-0.23
USP3	NM_006537	ubiquitin specific peptidase 3	-0.23
ZBTB33	NM_001184742	zinc finger and BTB domain containing 33	-0.23
NR2C2	NM_003298	nuclear receptor subfamily 2, group C, member 2	-0.23
SSX2IP	NM_001166293	synovial sarcoma, X breakpoint 2 interacting protein	-0.23
SMAD7	NM_001190821	SMAD family member 7	-0.23
OSBPL5	NM_001144063	oxysterol binding protein-like 5	-0.23
BAHD1	NM_014952	bromo adjacent homology domain containing 1	-0.23
F3	NM_001178096	coagulation factor III (thromboplastin, tissue factor)	-0.23
ITFG1	NM_030790	integrin alpha FG-GAP repeat containing 1	-0.23
ATXN7L1	NM_020725	ataxin 7-like 1	-0.23
NTN4	NM_021229	netrin 4	-0.23
ZNF2	NM_001017396	zinc finger protein 2	-0.23
MEX3D	NM_001174118	mex-3 homolog D (C. elegans)	-0.23
TWF1	NM_001242397	twinfilin, actin-binding protein, homolog 1 (Drosophila)	-0.23
LRRC55	NM_001005210	leucine rich repeat containing 55	-0.23
ATAD2	NM_014109	ATPase family, AAA domain containing 2	-0.23
ZNF295	NM_001098402	zinc finger protein 295	-0.23
TMEM127	NM_001193304	transmembrane protein 127	-0.22
PKD1	NM_000296	polycystic kidney disease 1 (autosomal dominant)	-0.22
WFS1	NM_001145853	Wolfram syndrome 1 (wolframin)	-0.22
HPS5	NM_007216	Hermansky-Pudlak syndrome 5	-0.22
CXCL14	NM_004887	chemokine (C-X-C motif) ligand 14	-0.22
BVES	NM_001199563	blood vessel epicardial substance	-0.22
XRRA1	NM_182969	X-ray radiation resistance associated 1	-0.22
RAP2C	NM_021183	RAP2C, member of RAS oncogene family	-0.22
DLGAP1	NM_001003809	discs, large (Drosophila) homolog-associated protein 1	-0.22
STYX	NM_001130701	serine/threonine/tyrosine interacting protein	-0.22
RAB5B	NM_002868	RAB5B, member RAS oncogene family	-0.22
SMOC1	NM_001034852	SPARC related modular calcium binding 1	-0.22
ST6GALNAC6	NM_013443	ST6 (alpha-N-acetyl-neuraminyl-2,3-beta-galactosyl-1,3)-N-acetylgalactosaminide alpha-2,6-sialyltransferase 6	-0.22
NEK9	NM_033116	NIMA (never in mitosis gene a)- related kinase 9	-0.22
ZFYVE16	NM_001105251	zinc finger, FYVE domain containing 16	-0.22
ZBTB9	NM_152735	zinc finger and BTB domain containing 9	-0.22
SMOC2	NM_001166412	SPARC related modular calcium binding 2	-0.22
MYNN	NM_001185118	myoneurin	-0.22
PAK7	NM_020341	p21 protein (Cdc42/Rac)-activated kinase 7	-0.22
FAM126B	NM_173822	family with sequence similarity 126, member B	-0.22
KIAA0513	NM_014732	KIAA0513	-0.22
SIKE1	NM_001102396	suppressor of IKBKE 1	-0.22
HMBOX1	NM_001135726	homeobox containing 1	-0.22
P2RX4	NM_002560	purinergic receptor P2X, ligand-gated ion channel, 4	-0.22
SYNE1	NM_033071	spectrin repeat containing, nuclear envelope 1	-0.22
DEDD	NM_001039711	death effector domain containing	-0.22
SYTL4	NM_001129896	synaptotagmin-like 4	-0.22
TBC1D9	NM_015130	TBC1 domain family, member 9 (with GRAM domain)	-0.22
PRR16	NM_016644	proline rich 16	-0.22
KIAA0922	NM_001131007	KIAA0922	-0.22
RAPGEF4	NM_001100397	Rap guanine nucleotide exchange factor (GEF) 4	-0.22
SLC33A1	NM_004733	solute carrier family 33 (acetyl-CoA transporter), member 1	-0.21
UBE2J1	NM_016021	ubiquitin-conjugating enzyme E2, J1, U	-0.21
C2orf69	NM_153689	chromosome 2 open reading frame 69	-0.21
ABCA1	NM_005502	ATP-binding cassette, sub-family A (ABC1), member 1	-0.21
SLC16A9	NM_194298	solute carrier family 16, member 9 (monocarboxylic acid transporter 9)	-0.21
USP24	NM_015306	ubiquitin specific peptidase 24	-0.21
SC4MOL	NM_001017369	sterol-C4-methyl oxidase-like	-0.21
GABPB1	NM_005254	GA binding protein transcription factor, beta subunit 1	-0.21
GOLGA1	NM_002077	golgin A1	-0.21
HS3ST5	NM_153612	heparan sulfate (glucosamine) 3-O-sulfotransferase 5	-0.21
GMCL1	NM_178439	germ cell-less homolog 1 (Drosophila)	-0.21
UBC	NM_021009	ubiquitin C	-0.21
ENTPD4	NM_001128930	ectonucleoside triphosphate diphosphohydrolase 4	-0.21
ELK3	NM_005230	ELK3, ETS-domain protein (SRF accessory protein 2)	-0.21
NR4A3	NM_006981	nuclear receptor subfamily 4, group A, member 3	-0.21
STXBP5	NM_001127715	syntaxin binding protein 5 (tomosyn)	-0.21
ZNF236	NM_007345	zinc finger protein 236	-0.21
GIGYF1	NM_022574	GRB10 interacting GYF protein 1	-0.21
TMEM100	NM_001099640	transmembrane protein 100	-0.21
CNOT7	NM_013354	CCR4-NOT transcription complex, subunit 7	-0.21
CDC40	NM_015891	cell division cycle 40 homolog (S. cerevisiae)	-0.21
FOXL2	NM_023067	forkhead box L2	-0.21
QKI	NM_206853	quaking homolog, KH domain RNA binding (mouse)	-0.21
TSG101	NM_006292	tumor susceptibility gene 101	-0.21
TMCC1	NM_001017395	transmembrane and coiled-coil domain family 1	-0.21
NAA30	NM_001011713	N(alpha)-acetyltransferase 30, NatC catalytic subunit	-0.21
SLC29A2	NM_001532	solute carrier family 29 (nucleoside transporters), member 2	-0.21
GLIS3	NM_001042413	GLIS family zinc finger 3	-0.21
PTGDR	NM_000953	prostaglandin D2 receptor (DP)	-0.2
UCP3	NM_003356	uncoupling protein 3 (mitochondrial, proton carrier)	-0.2
ULK1	NM_003565	unc-51-like kinase 1 (C. elegans)	-0.2
IRAK4	NM_001114182	interleukin-1 receptor-associated kinase 4	-0.2
CC2D1A	NM_017721	coiled-coil and C2 domain containing 1A	-0.2
EGR2	NM_000399	early growth response 2	-0.2
PRR14L	NM_173566	proline rich 14-like	-0.2
TGFB1I1	NM_001042454	transforming growth factor beta 1 induced transcript 1	-0.2
RAB10	NM_016131	RAB10, member RAS oncogene family	-0.2
INTS6	NM_001039937	integrator complex subunit 6	-0.2
DAB2	NM_001343	disabled homolog 2, mitogen-responsive phosphoprotein (Drosophila)	-0.2
NR4A2	NM_006186	nuclear receptor subfamily 4, group A, member 2	-0.2
FOXJ3	NM_001198850	forkhead box J3	-0.2
FAM134A	NM_024293	family with sequence similarity 134, member A	-0.2
DNAJC16	NM_015291	DnaJ (Hsp40) homolog, subfamily C, member 16	-0.2
C9orf40	NM_017998	chromosome 9 open reading frame 40	-0.2
FAM123A	NM_152704	family with sequence similarity 123A	-0.2
MAT2B	NM_013283	methionine adenosyltransferase II, beta	-0.2
PIP4K2A	NM_005028	phosphatidylinositol-5-phosphate 4-kinase, type II, alpha	-0.2
AEN	NM_022767	apoptosis enhancing nuclease	-0.2
NCKAP5	NM_207363	NCK-associated protein 5	-0.2
GPR137B	NM_003272	G protein-coupled receptor 137B	-0.2
KPNA3	NM_002267	karyopherin alpha 3 (importin alpha 4)	-0.2
B3GALT2	NM_003783	UDP-Gal:betaGlcNAc beta 1,3-galactosyltransferase, polypeptide 2	-0.2
ASF1A	NM_014034	ASF1 anti-silencing function 1 homolog A (S. cerevisiae)	-0.2
PLAGL2	NM_002657	pleiomorphic adenoma gene-like 2	-0.2
FNDC3B	NM_001135095	fibronectin type III domain containing 3B	-0.2
SASH1	NM_015278	SAM and SH3 domain containing 1	-0.2
FAM60A	NM_001135811	family with sequence similarity 60, member A	-0.2
PAPOLA	NM_032632	poly(A) polymerase alpha	-0.2
ZNF704	NM_001033723	zinc finger protein 704	-0.2
PGBD5	NM_024554	piggyBac transposable element derived 5	-0.2
NRP2	NM_018534	neuropilin 2	-0.2
HABP4	NM_014282	hyaluronan binding protein 4	-0.2
ZNF280B	NM_080764	zinc finger protein 280B	-0.2
CRCT1	NM_019060	cysteine-rich C-terminal 1	-0.2
C3orf38	NM_173824	chromosome 3 open reading frame 38	-0.2
SOCS6	NM_004232	suppressor of cytokine signaling 6	-0.2
DIP2A	NM_001146116	DIP2 disco-interacting protein 2 homolog A (Drosophila)	-0.2
UBE2W	NM_001001481	ubiquitin-conjugating enzyme E2W (putative)	-0.2
NRSN1	NM_080723	neurensin 1	-0.2
BCL6B	NM_181844	B-cell CLL/lymphoma 6, member B	-0.2
PAFAH2	NM_000437	platelet-activating factor acetylhydrolase 2, 40kDa	-0.2
MKL2	NM_014048	MKL/myocardin-like 2	-0.2
RBL2	NM_005611	retinoblastoma-like 2 (p130)	-0.2
GRAMD1A	NM_001136199	GRAM domain containing 1A	-0.2
TET1	NM_030625	tet oncogene 1	-0.2
NANOS1	NM_199461	nanos homolog 1 (Drosophila)	-0.2
TBC1D17	NM_001168222	TBC1 domain family, member 17	-0.2
LACE1	NM_145315	lactation elevated 1	-0.2
DNAJB6	NM_005494	DnaJ (Hsp40) homolog, subfamily B, member 6	-0.2
IGSF10	NM_001178145	immunoglobulin superfamily, member 10	-0.2
TET3	NM_144993	tet oncogene family member 3	-0.19
KLF11	NM_001177716	Kruppel-like factor 11	-0.19
MMP24	NM_006690	matrix metallopeptidase 24 (membrane-inserted)	-0.19
CANT1	NM_001159772	calcium activated nucleotidase 1	-0.19
FRZB	NM_001463	frizzled-related protein	-0.19
KLHL22	NM_032775	kelch-like 22 (Drosophila)	-0.19
IQSEC2	NM_001111125	IQ motif and Sec7 domain 2	-0.19
ZNF532	NM_018181	zinc finger protein 532	-0.19
ELK4	NM_001973	ELK4, ETS-domain protein (SRF accessory protein 1)	-0.19
MIDN	NM_177401	midnolin	-0.19
CENPO	NM_001199803	centromere protein O	-0.19
ACPL2	NM_001037172	acid phosphatase-like 2	-0.19
PPP1R15B	NM_032833	protein phosphatase 1, regulatory (inhibitor) subunit 15B	-0.19
CHD9	NM_025134	chromodomain helicase DNA binding protein 9	-0.19
CNN1	NM_001299	calponin 1, basic, smooth muscle	-0.19
C1orf9	NM_014283	chromosome 1 open reading frame 9	-0.19
CSGALNACT1	NM_001130518	chondroitin sulfate N-acetylgalactosaminyltransferase 1	-0.19
NEDD4L	NM_001144964	neural precursor cell expressed, developmentally down-regulated 4-like	-0.19
MAPRE3	NM_012326	microtubule-associated protein, RP/EB family, member 3	-0.19
DMRTA2	NM_032110	DMRT-like family A2	-0.19
ADAM9	NM_003816	ADAM metallopeptidase domain 9	-0.19
IL8	NM_000584	interleukin 8	-0.19
ORAI1	NM_032790	ORAI calcium release-activated calcium modulator 1	-0.19
MORF4L1	NM_006791	mortality factor 4 like 1	-0.19
PAM	NM_000919	peptidylglycine alpha-amidating monooxygenase	-0.19
DNAJB9	NM_012328	DnaJ (Hsp40) homolog, subfamily B, member 9	-0.19
SALL1	NM_001127892	sal-like 1 (Drosophila)	-0.19
MFAP3L	NM_001009554	microfibrillar-associated protein 3-like	-0.19
CPEB3	NM_001178137	cytoplasmic polyadenylation element binding protein 3	-0.19
CDCA7	NM_031942	cell division cycle associated 7	-0.19
PBK	NM_018492	PDZ binding kinase	-0.19
DMTF1	NM_001142326	cyclin D binding myb-like transcription factor 1	-0.19
OPCML	NM_001012393	opioid binding protein/cell adhesion molecule-like	-0.19
ARHGEF3	NM_001128615	Rho guanine nucleotide exchange factor (GEF) 3	-0.19
CORO2B	NM_001190456	coronin, actin binding protein, 2B	-0.19
YTHDF3	NM_152758	YTH domain family, member 3	-0.19
ARL4A	NM_001037164	ADP-ribosylation factor-like 4A	-0.19
TRIM44	NM_017583	tripartite motif containing 44	-0.19
RORA	NM_002943	RAR-related orphan receptor A	-0.19
FBXO39	NM_153230	F-box protein 39	-0.18
FAM13A	NM_001015045	family with sequence similarity 13, member A	-0.18
KIAA1671	NM_001145206	KIAA1671	-0.18
FAM57A	NM_024792	family with sequence similarity 57, member A	-0.18
ZDHHC8	NM_001185024	zinc finger, DHHC-type containing 8	-0.18
UBE2Q2	NM_001145335	ubiquitin-conjugating enzyme E2Q family member 2	-0.18
FAT4	NM_024582	FAT tumor suppressor homolog 4 (Drosophila)	-0.18
SOLH	NM_005632	small optic lobes homolog (Drosophila)	-0.18
ATG14	NM_014924	ATG14 autophagy related 14 homolog (S. cerevisiae)	-0.18
TMEM133	NM_032021	transmembrane protein 133	-0.18
NPAS3	NM_001164749	neuronal PAS domain protein 3	-0.18
KCNJ8	NM_004982	potassium inwardly-rectifying channel, subfamily J, member 8	-0.18
IPO7	NM_006391	importin 7	-0.18
ZDHHC1	NM_013304	zinc finger, DHHC-type containing 1	-0.18
C9orf5	NM_032012	chromosome 9 open reading frame 5	-0.18
LAPTM4A	NM_014713	lysosomal protein transmembrane 4 alpha	-0.18
BHLHE41	NM_030762	basic helix-loop-helix family, member e41	-0.18
CAMK2N2	NM_033259	calcium/calmodulin-dependent protein kinase II inhibitor 2	-0.18
HAS2	NM_005328	hyaluronan synthase 2	-0.18
HIF1A	NM_001530	hypoxia inducible factor 1, alpha subunit (basic helix-loop-helix transcription factor)	-0.18
CASP7	NM_001227	caspase 7, apoptosis-related cysteine peptidase	-0.18
ZBTB4	NM_001128833	zinc finger and BTB domain containing 4	-0.18
NCOR1	NM_001190440	nuclear receptor corepressor 1	-0.18
RBM20	NM_001134363	RNA binding motif protein 20	-0.18
ORMDL3	NM_139280	ORM1-like 3 (S. cerevisiae)	-0.18
TXLNA	NM_175852	taxilin alpha	-0.18
RBMS2	NM_002898	RNA binding motif, single stranded interacting protein 2	-0.18
RNF6	NM_005977	ring finger protein (C3H2C3 type) 6	-0.18
RELL1	NM_001085400	RELT-like 1	-0.18
TIAM1	NM_003253	T-cell lymphoma invasion and metastasis 1	-0.18
SEMA5A	NM_003966	sema domain, seven thrombospondin repeats (type 1 and type 1-like), transmembrane domain (TM) and short cytoplasmic domain, (semaphorin) 5A	-0.18
SQSTM1	NM_001142298	sequestosome 1	-0.18
IL17RD	NM_017563	interleukin 17 receptor D	-0.18
C7orf41	NM_152793	chromosome 7 open reading frame 41	-0.18
ZFP91	NM_001197051	zinc finger protein 91 homolog (mouse)	-0.17
ARAP2	NM_015230	ArfGAP with RhoGAP domain, ankyrin repeat and PH domain 2	-0.17
HECA	NM_016217	headcase homolog (Drosophila)	-0.17
SOX4	NM_003107	SRY (sex determining region Y)-box 4	-0.17
WDFY3	NM_014991	WD repeat and FYVE domain containing 3	-0.17
REEP3	NM_001001330	receptor accessory protein 3	-0.17
TNRC6B	NM_001024843	trinucleotide repeat containing 6B	-0.17
TUSC2	NM_007275	tumor suppressor candidate 2	-0.17
NEURL1B	NM_001142651	neuralized homolog 1B (Drosophila)	-0.17
SNX9	NM_016224	sorting nexin 9	-0.17
TPRG1L	NM_182752	tumor protein p63 regulated 1-like	-0.17
MAP3K8	NM_005204	mitogen-activated protein kinase kinase kinase 8	-0.17
KLHL20	NM_014458	kelch-like 20 (Drosophila)	-0.17
JRKL	NM_003772	jerky homolog-like (mouse)	-0.17
EPHA7	NM_004440	EPH receptor A7	-0.17
PPP6C	NM_001123355	protein phosphatase 6, catalytic subunit	-0.17
ERBB3	NM_001982	v-erb-b2 erythroblastic leukemia viral oncogene homolog 3 (avian)	-0.17
ATG2B	NM_018036	ATG2 autophagy related 2 homolog B (S. cerevisiae)	-0.17
ANKRD13C	NM_030816	ankyrin repeat domain 13C	-0.17
DDX5	NM_004396	DEAD (Asp-Glu-Ala-Asp) box polypeptide 5	-0.17
C20orf103	NM_001199897	chromosome 20 open reading frame 103	-0.17
RORC	NM_001001523	RAR-related orphan receptor C	-0.17
CDKN1A	NM_000389	cyclin-dependent kinase inhibitor 1A (p21, Cip1)	-0.17
FLJ36031	NM_175884	hypothetical protein FLJ36031	-0.17
MAPRE1	NM_012325	microtubule-associated protein, RP/EB family, member 1	-0.17
UBASH3A	NM_001001895	ubiquitin associated and SH3 domain containing A	-0.17
STK38	NM_007271	serine/threonine kinase 38	-0.17
SOCS7	NM_014598	suppressor of cytokine signaling 7	-0.17
ZNF217	NM_006526	zinc finger protein 217	-0.17
PLEKHA8	NM_001197026	pleckstrin homology domain containing, family A (phosphoinositide binding specific) member 8	-0.17
SRPK2	NM_182691	SRSF protein kinase 2	-0.17
KLF10	NM_001032282	Kruppel-like factor 10	-0.17
PDE3B	NM_000922	phosphodiesterase 3B, cGMP-inhibited	-0.17
MYO1D	NM_015194	myosin ID	-0.17
OCRL	NM_000276	oculocerebrorenal syndrome of Lowe	-0.17
POLQ	NM_199420	polymerase (DNA directed), theta	-0.17
CYBB	NM_000397	cytochrome b-245, beta polypeptide	-0.17
GALNT10	NM_198321	UDP-N-acetyl-alpha-D-galactosamine:polypeptide N-acetylgalactosaminyltransferase 10 (GalNAc-T10)	-0.17
HOOK3	NM_032410	hook homolog 3 (Drosophila)	-0.17
ST3GAL1	NM_003033	ST3 beta-galactoside alpha-2,3-sialyltransferase 1	-0.17
TSHZ3	NM_020856	teashirt zinc finger homeobox 3	-0.17
ACBD5	NM_001042473	acyl-CoA binding domain containing 5	-0.17
TBC1D10C	NM_198517	TBC1 domain family, member 10C	-0.17
FGF5	NM_004464	fibroblast growth factor 5	-0.17
TP53INP1	NM_001135733	tumor protein p53 inducible nuclear protein 1	-0.17
TNKS1BP1	NM_033396	tankyrase 1 binding protein 1, 182kDa	-0.17
ZHX2	NM_014943	zinc fingers and homeoboxes 2	-0.17
ANKFY1	NM_016376	ankyrin repeat and FYVE domain containing 1	-0.17
FOXJ2	NM_018416	forkhead box J2	-0.17
EFCAB5	NM_198529	EF-hand calcium binding domain 5	-0.17
IGF2BP1	NM_001160423	insulin-like growth factor 2 mRNA binding protein 1	-0.17
SLC41A1	NM_173854	solute carrier family 41, member 1	-0.17
UXS1	NM_025076	UDP-glucuronate decarboxylase 1	-0.17
FAM19A1	NM_213609	family with sequence similarity 19 (chemokine (C-C motif)-like), member A1	-0.17
AGFG2	NM_006076	ArfGAP with FG repeats 2	-0.16
RAPH1	NM_213589	Ras association (RalGDS/AF-6) and pleckstrin homology domains 1	-0.16
STK11	NM_000455	serine/threonine kinase 11	-0.16
ATXN1L	NM_001137675	ataxin 1-like	-0.16
USP6	NM_004505	ubiquitin specific peptidase 6 (Tre-2 oncogene)	-0.16
C7orf60	NM_152556	chromosome 7 open reading frame 60	-0.16
KIF26B	NM_018012	kinesin family member 26B	-0.16
FRMD4B	NM_015123	FERM domain containing 4B	-0.16
MECP2	NM_004992	methyl CpG binding protein 2 (Rett syndrome)	-0.16
THRA	NM_199334	thyroid hormone receptor, alpha	-0.16
DCBLD2	NM_080927	discoidin, CUB and LCCL domain containing 2	-0.16
RPS6KA6	NM_014496	ribosomal protein S6 kinase, 90kDa, polypeptide 6	-0.16
PGP	NM_001042371	phosphoglycolate phosphatase	-0.16
PIKFYVE	NM_015040	phosphoinositide kinase, FYVE finger containing	-0.16
ISM1	NM_080826	isthmin 1 homolog (zebrafish)	-0.16
TRIM8	NM_030912	tripartite motif containing 8	-0.16
CHD5	NM_015557	chromodomain helicase DNA binding protein 5	-0.16
CHAF1A	NM_005483	chromatin assembly factor 1, subunit A (p150)	-0.16
RGNEF	NM_001080479	190 kDa guanine nucleotide exchange factor	-0.16
METAP1	NM_015143	methionyl aminopeptidase 1	-0.16
ELAVL2	NM_001171195	ELAV (embryonic lethal, abnormal vision, Drosophila)-like 2 (Hu antigen B)	-0.16
NBL1	NM_001204084	neuroblastoma, suppression of tumorigenicity 1	-0.16
C1orf15-NBL1	NM_001204088	C1ORF15-NBL1 readthrough	-0.16
CHIC1	NM_001039840	cysteine-rich hydrophobic domain 1	-0.16
RUNDC1	NM_173079	RUN domain containing 1	-0.16
ERI1	NM_153332	exoribonuclease 1	-0.16
EIF4G2	NM_001042559	eukaryotic translation initiation factor 4 gamma, 2	-0.16
ILDR1	NM_001199799	immunoglobulin-like domain containing receptor 1	-0.16
TMEM50B	NM_006134	transmembrane protein 50B	-0.16
CSNK1G1	NM_022048	casein kinase 1, gamma 1	-0.16
LPGAT1	NM_014873	lysophosphatidylglycerol acyltransferase 1	-0.16
FOXF1	NM_001451	forkhead box F1	-0.16
SCD5	NM_001037582	stearoyl-CoA desaturase 5	-0.16
LMO3	NM_001001395	LIM domain only 3 (rhombotin-like 2)	-0.16
WASF3	NM_006646	WAS protein family, member 3	-0.16
KPNA4	NM_002268	karyopherin alpha 4 (importin alpha 3)	-0.16
SLC48A1	NM_017842	solute carrier family 48 (heme transporter), member 1	-0.16
C11orf95	NM_001144936	chromosome 11 open reading frame 95	-0.15
GABBR1	NM_001470	gamma-aminobutyric acid (GABA) B receptor, 1	-0.15
ZBTB7A	NM_015898	zinc finger and BTB domain containing 7A	-0.15
ARHGEF18	NM_001130955	Rho/Rac guanine nucleotide exchange factor (GEF) 18	-0.15
TMEM168	NM_022484	transmembrane protein 168	-0.15
RASL12	NM_016563	RAS-like, family 12	-0.15
PSD	NM_002779	pleckstrin and Sec7 domain containing	-0.15
GTDC1	NM_001006636	glycosyltransferase-like domain containing 1	-0.15
GIT2	NM_001135213	G protein-coupled receptor kinase interacting ArfGAP 2	-0.15
SLC39A6	NM_012319	solute carrier family 39 (zinc transporter), member 6	-0.15
RAPGEFL1	NM_016339	Rap guanine nucleotide exchange factor (GEF)-like 1	-0.15
SYAP1	NM_032796	synapse associated protein 1	-0.15
DCUN1D3	NM_173475	DCN1, defective in cullin neddylation 1, domain containing 3 (S. cerevisiae)	-0.15
SRCIN1	NM_025248	SRC kinase signaling inhibitor 1	-0.15
MAP3K12	NM_001193511	mitogen-activated protein kinase kinase kinase 12	-0.15
COL4A1	NM_001845	collagen, type IV, alpha 1	-0.15
MAPK1	NM_002745	mitogen-activated protein kinase 1	-0.15
BTBD7	NM_001002860	BTB (POZ) domain containing 7	-0.15
TMEM135	NM_001168724	transmembrane protein 135	-0.15
SLC24A2	NM_001193288	solute carrier family 24 (sodium/potassium/calcium exchanger), member 2	-0.15
CRK	NM_005206	v-crk sarcoma virus CT10 oncogene homolog (avian)	-0.15
TACC1	NM_001122824	transforming, acidic coiled-coil containing protein 1	-0.15
FOXQ1	NM_033260	forkhead box Q1	-0.15
ITGA4	NM_000885	integrin, alpha 4 (antigen CD49D, alpha 4 subunit of VLA-4 receptor)	-0.15
AAK1	NM_014911	AP2 associated kinase 1	-0.15
NOL4	NM_001198546	nucleolar protein 4	-0.15
LHX8	NM_001001933	LIM homeobox 8	-0.15
CNGB3	NM_019098	cyclic nucleotide gated channel beta 3	-0.15
SNX16	NM_022133	sorting nexin 16	-0.15
KIF5A	NM_004984	kinesin family member 5A	-0.15
CIT	NM_001206999	citron (rho-interacting, serine/threonine kinase 21)	-0.15
TMEM123	NM_052932	transmembrane protein 123	-0.15
ABL2	NM_001136000	v-abl Abelson murine leukemia viral oncogene homolog 2	-0.15
FAM199X	NM_207318	family with sequence similarity 199, X-linked	-0.15
CEP57	NM_014679	centrosomal protein 57kDa	-0.15
PHTF2	NM_001127357	putative homeodomain transcription factor 2	-0.14
FAM190B	NM_018999	family with sequence similarity 190, member B	-0.14
UNKL	NM_001193388	unkempt homolog (Drosophila)-like	-0.14
YOD1	NM_018566	YOD1 OTU deubiquinating enzyme 1 homolog (S. cerevisiae)	-0.14
C1orf173	NM_001002912	chromosome 1 open reading frame 173	-0.14
PLEKHG1	NM_001029884	pleckstrin homology domain containing, family G (with RhoGef domain) member 1	-0.14
TBL1X	NM_001139466	transducin (beta)-like 1X-linked	-0.14
SLC45A4	NM_001080431	solute carrier family 45, member 4	-0.14
EEA1	NM_003566	early endosome antigen 1	-0.14
PTEN	NM_000314	phosphatase and tensin homolog	-0.14
TMBIM6	NM_001098576	transmembrane BAX inhibitor motif containing 6	-0.14
SS18L1	NM_198935	synovial sarcoma translocation gene on chromosome 18-like 1	-0.14
TMUB2	NM_001076674	transmembrane and ubiquitin-like domain containing 2	-0.14
PKN2	NM_006256	protein kinase N2	-0.14
FBXW11	NM_012300	F-box and WD repeat domain containing 11	-0.14
TIMP2	NM_003255	TIMP metallopeptidase inhibitor 2	-0.14
LRIG1	NM_015541	leucine-rich repeats and immunoglobulin-like domains 1	-0.14
RAB12	NM_001025300	RAB12, member RAS oncogene family	-0.14
LDLRAD3	NM_174902	low density lipoprotein receptor class A domain containing 3	-0.14
RPA2	NM_002946	replication protein A2, 32kDa	-0.14
PITPNA	NM_006224	phosphatidylinositol transfer protein, alpha	-0.14
SPRY4	NM_001127496	sprouty homolog 4 (Drosophila)	-0.14
E2F1	NM_005225	E2F transcription factor 1	-0.14
RPS6KA2	NM_001006932	ribosomal protein S6 kinase, 90kDa, polypeptide 2	-0.14
SMAD5	NM_001001419	SMAD family member 5	-0.14
LIMK1	NM_001204426	LIM domain kinase 1	-0.14
TMEM167A	NM_174909	transmembrane protein 167A	-0.14
SMAD6	NM_001142861	SMAD family member 6	-0.14
FURIN	NM_002569	furin (paired basic amino acid cleaving enzyme)	-0.14
USP53	NM_019050	ubiquitin specific peptidase 53	-0.14
IKZF4	NM_022465	IKAROS family zinc finger 4 (Eos)	-0.14
KLF3	NM_016531	Kruppel-like factor 3 (basic)	-0.14
MAP3K1	NM_005921	mitogen-activated protein kinase kinase kinase 1	-0.14
RND3	NM_005168	Rho family GTPase 3	-0.14
UBASH3B	NM_032873	ubiquitin associated and SH3 domain containing B	-0.14
S1PR1	NM_001400	sphingosine-1-phosphate receptor 1	-0.14
DUSP8	NM_004420	dual specificity phosphatase 8	-0.14
GBF1	NM_001199378	golgi brefeldin A resistant guanine nucleotide exchange factor 1	-0.14
FAM3C	NM_001040020	family with sequence similarity 3, member C	-0.14
INO80	NM_017553	INO80 homolog (S. cerevisiae)	-0.14
MCC	NM_001085377	mutated in colorectal cancers	-0.14
TNFSF11	NM_003701	tumor necrosis factor (ligand) superfamily, member 11	-0.13
NHLRC3	NM_001012754	NHL repeat containing 3	-0.13
FAM45A	NM_207009	family with sequence similarity 45, member A	-0.13
ZBTB6	NM_006626	zinc finger and BTB domain containing 6	-0.13
EPB41L5	NM_001184937	erythrocyte membrane protein band 4.1 like 5	-0.13
RPS6KA1	NM_001006665	ribosomal protein S6 kinase, 90kDa, polypeptide 1	-0.13
AHRR	NM_001242412	aryl-hydrocarbon receptor repressor	-0.13
ARHGEF11	NM_014784	Rho guanine nucleotide exchange factor (GEF) 11	-0.13
ARHGEF7	NM_001113513	Rho guanine nucleotide exchange factor (GEF) 7	-0.13
PPP6R2	NM_001242898	protein phosphatase 6, regulatory subunit 2	-0.13
NDEL1	NM_001025579	nudE nuclear distribution gene E homolog (A. nidulans)-like 1	-0.13
IRF1	NM_002198	interferon regulatory factor 1	-0.13
CCNT2	NM_001241	cyclin T2	-0.13
MLL3	NM_170606	myeloid/lymphoid or mixed-lineage leukemia 3	-0.13
MICAL3	NM_015241	microtubule associated monoxygenase, calponin and LIM domain containing 3	-0.13
RBM15B	NM_013286	RNA binding motif protein 15B	-0.13
BNC2	NM_017637	basonuclin 2	-0.13
LCOR	NM_001170765	ligand dependent nuclear receptor corepressor	-0.13
KIAA1522	NM_001198972	KIAA1522	-0.13
PIP4K2C	NM_001146258	phosphatidylinositol-5-phosphate 4-kinase, type II, gamma	-0.13
COL4A3	NM_000091	collagen, type IV, alpha 3 (Goodpasture antigen)	-0.13
TCEB3	NM_003198	transcription elongation factor B (SIII), polypeptide 3 (110kDa, elongin A)	-0.13
FAM131B	NM_001031690	family with sequence similarity 131, member B	-0.13
FGF4	NM_002007	fibroblast growth factor 4	-0.13
USP32	NM_032582	ubiquitin specific peptidase 32	-0.13
PANK3	NM_024594	pantothenate kinase 3	-0.13
FASTK	NM_006712	Fas-activated serine/threonine kinase	-0.13
VPS13C	NM_017684	vacuolar protein sorting 13 homolog C (S. cerevisiae)	-0.13
NTRK3	NM_001007156	neurotrophic tyrosine kinase, receptor, type 3	-0.13
ARL4C	NM_005737	ADP-ribosylation factor-like 4C	-0.13
SLC4A4	NM_001098484	solute carrier family 4, sodium bicarbonate cotransporter, member 4	-0.13
TNFAIP1	NM_021137	tumor necrosis factor, alpha-induced protein 1 (endothelial)	-0.13
ZBTB41	NM_194314	zinc finger and BTB domain containing 41	-0.13
LYSMD3	NM_198273	LysM, putative peptidoglycan-binding, domain containing 3	-0.12
PTPRD	NM_001040712	protein tyrosine phosphatase, receptor type, D	-0.12
TSPAN9	NM_001168320	tetraspanin 9	-0.12
ZNF362	NM_152493	zinc finger protein 362	-0.12
SOBP	NM_018013	sine oculis binding protein homolog (Drosophila)	-0.12
TLE4	NM_007005	transducin-like enhancer of split 4 (E(sp1) homolog, Drosophila)	-0.12
DPF3	NM_012074	D4, zinc and double PHD fingers, family 3	-0.12
LRP8	NM_001018054	low density lipoprotein receptor-related protein 8, apolipoprotein e receptor	-0.12
ZBTB44	NM_014155	zinc finger and BTB domain containing 44	-0.12
RASGEF1A	NM_145313	RasGEF domain family, member 1A	-0.12
FAT2	NM_001447	FAT tumor suppressor homolog 2 (Drosophila)	-0.12
SCN2A	NM_001040142	sodium channel, voltage-gated, type II, alpha subunit	-0.12
PAFAH1B2	NM_002572	platelet-activating factor acetylhydrolase 1b, catalytic subunit 2 (30kDa)	-0.12
KRT81	NM_002281	keratin 81	-0.12
RIMKLA	NM_173642	ribosomal modification protein rimK-like family member A	-0.12
UBE3C	NM_014671	ubiquitin protein ligase E3C	-0.12
SUMF1	NM_001164674	sulfatase modifying factor 1	-0.12
GPD2	NM_000408	glycerol-3-phosphate dehydrogenase 2 (mitochondrial)	-0.12
LASP1	NM_006148	LIM and SH3 protein 1	-0.12
EIF2C1	NM_012199	eukaryotic translation initiation factor 2C, 1	-0.12
TRPS1	NM_014112	trichorhinophalangeal syndrome I	-0.12
NEUROG1	NM_006161	neurogenin 1	-0.12
CEP170	NM_001042404	centrosomal protein 170kDa	-0.12
ANKRD12	NM_001083625	ankyrin repeat domain 12	-0.12
TTPAL	NM_001039199	tocopherol (alpha) transfer protein-like	-0.12
GCC2	NM_181453	GRIP and coiled-coil domain containing 2	-0.12
YPEL4	NM_145008	yippee-like 4 (Drosophila)	-0.12
RNF2	NM_007212	ring finger protein 2	-0.12
B4GALT6	NM_004775	UDP-Gal:betaGlcNAc beta 1,4- galactosyltransferase, polypeptide 6	-0.12
RNF38	NM_022781	ring finger protein 38	-0.12
HMGB3	NM_005342	high mobility group box 3	-0.12
PTPN21	NM_007039	protein tyrosine phosphatase, non-receptor type 21	-0.12
POU6F1	NM_002702	POU class 6 homeobox 1	-0.12
APP	NM_000484	amyloid beta (A4) precursor protein	-0.12
FAM117A	NM_030802	family with sequence similarity 117, member A	-0.11
RIMS2	NM_001100117	regulating synaptic membrane exocytosis 2	-0.11
KIF3B	NM_004798	kinesin family member 3B	-0.11
BBX	NM_001142568	bobby sox homolog (Drosophila)	-0.11
MAPK9	NM_002752	mitogen-activated protein kinase 9	-0.11
LDLRAP1	NM_015627	low density lipoprotein receptor adaptor protein 1	-0.11
KLHL15	NM_030624	kelch-like 15 (Drosophila)	-0.11
FOXA1	NM_004496	forkhead box A1	-0.11
LRP1B	NM_018557	low density lipoprotein receptor-related protein 1B	-0.11
JUB	NM_032876	jub, ajuba homolog (Xenopus laevis)	-0.11
CRIM1	NM_016441	cysteine rich transmembrane BMP regulator 1 (chordin-like)	-0.11
SEPT2	NM_001008491	septin 2	-0.11
TGOLN2	NM_001206840	trans-golgi network protein 2	-0.11
MCM3	NM_002388	minichromosome maintenance complex component 3	-0.11
WDFY2	NM_052950	WD repeat and FYVE domain containing 2	-0.11
ZFYVE20	NM_022340	zinc finger, FYVE domain containing 20	-0.11
USP37	NM_020935	ubiquitin specific peptidase 37	-0.11
DCAF8	NM_015726	DDB1 and CUL4 associated factor 8	-0.11
TNRC6C	NM_001142640	trinucleotide repeat containing 6C	-0.11
GABBR2	NM_005458	gamma-aminobutyric acid (GABA) B receptor, 2	-0.11
ABCG4	NM_001142505	ATP-binding cassette, sub-family G (WHITE), member 4	-0.11
RAPGEF5	NM_012294	Rap guanine nucleotide exchange factor (GEF) 5	-0.11
FRMD4A	NM_018027	FERM domain containing 4A	-0.11
TBX3	NM_005996	T-box 3	-0.11
FAM18B1	NM_016078	family with sequence similarity 18, member B1	-0.11
PHLPP2	NM_015020	PH domain and leucine rich repeat protein phosphatase 2	-0.11
NKX3-2	NM_001189	NK3 homeobox 2	-0.11
CMPK1	NM_001136140	cytidine monophosphate (UMP-CMP) kinase 1, cytosolic	-0.11
MAP7	NM_001198608	microtubule-associated protein 7	-0.11
KCNMA1	NM_001161352	potassium large conductance calcium-activated channel, subfamily M, alpha member 1	-0.11
WEE1	NM_001143976	WEE1 homolog (S. pombe)	-0.1
TBC1D20	NM_144628	TBC1 domain family, member 20	-0.1
UPF3A	NM_023011	UPF3 regulator of nonsense transcripts homolog A (yeast)	-0.1
CDH24	NM_022478	cadherin 24, type 2	-0.1
PPP2CA	NM_002715	protein phosphatase 2, catalytic subunit, alpha isozyme	-0.1
CSRNP3	NM_001172173	cysteine-serine-rich nuclear protein 3	-0.1
E2F2	NM_004091	E2F transcription factor 2	-0.1
ZFP161	NM_001143823	zinc finger protein 161 homolog (mouse)	-0.1
ATG7	NM_001136031	ATG7 autophagy related 7 homolog (S. cerevisiae)	-0.1
C17orf39	NM_024052	chromosome 17 open reading frame 39	-0.1
JAZF1	NM_175061	JAZF zinc finger 1	-0.1
FAM134C	NM_178126	family with sequence similarity 134, member C	-0.1
SRGAP3	NM_001033117	SLIT-ROBO Rho GTPase activating protein 3	-0.1
FMNL3	NM_175736	formin-like 3	-0.1
ADRA1B	NM_000679	adrenergic, alpha-1B-, receptor	-0.1
DIRC2	NM_032839	disrupted in renal carcinoma 2	-0.1
ZBTB8A	NM_001040441	zinc finger and BTB domain containing 8A	> -0.10
SCAMP5	NM_001178111	secretory carrier membrane protein 5	-0.1
TCTEX1D1	NM_152665	Tctex1 domain containing 1	-0.1
KIAA0240	NM_015349	KIAA0240	-0.1
PKIA	NM_006823	protein kinase (cAMP-dependent, catalytic) inhibitor alpha	-0.1
ZNF70	NM_021916	zinc finger protein 70	-0.1
WAC	NM_016628	WW domain containing adaptor with coiled-coil	-0.1
DPP3	NM_005700	dipeptidyl-peptidase 3	-0.1
SFXN5	NM_144579	sideroflexin 5	-0.1
FAM46C	NM_017709	family with sequence similarity 46, member C	-0.1
CUL3	NM_003590	cullin 3	-0.1
MAP3K11	NM_002419	mitogen-activated protein kinase kinase kinase 11	-0.1
HP1BP3	NM_016287	heterochromatin protein 1, binding protein 3	-0.1
RHO	NM_000539	rhodopsin	-0.1
RLIM	NM_016120	ring finger protein, LIM domain interacting	-0.1
GDA	NM_001242506	guanine deaminase	-0.1
ANKH	NM_054027	ankylosis, progressive homolog (mouse)	-0.1
LRP4	NM_002334	low density lipoprotein receptor-related protein 4	-0.1
CRAMP1L	NM_020825	Crm, cramped-like (Drosophila)	-0.09
CASP2	NM_001224	caspase 2, apoptosis-related cysteine peptidase	-0.09
DNAJC27	NM_001198559	DnaJ (Hsp40) homolog, subfamily C, member 27	-0.09
WDR82	NM_025222	WD repeat domain 82	-0.09
RAPGEF2	NM_014247	Rap guanine nucleotide exchange factor (GEF) 2	-0.09
PDPR	NM_017990	pyruvate dehydrogenase phosphatase regulatory subunit	-0.09
ICMT	NM_012405	isoprenylcysteine carboxyl methyltransferase	-0.09
EIF4H	NM_022170	eukaryotic translation initiation factor 4H	-0.09
MPDZ	NM_003829	multiple PDZ domain protein	-0.09
RNF13	NM_007282	ring finger protein 13	-0.09
PLCB1	NM_015192	phospholipase C, beta 1 (phosphoinositide-specific)	-0.09
PPP6R3	NM_001164160	protein phosphatase 6, regulatory subunit 3	-0.09
ZNF498	NM_145115	zinc finger protein 498	-0.09
FAM102A	NM_001035254	family with sequence similarity 102, member A	-0.09
SLC7A2	NM_001008539	solute carrier family 7 (cationic amino acid transporter, y+ system), member 2	-0.09
USP46	NM_001134223	ubiquitin specific peptidase 46	> -0.09
SAMD8	NM_001174156	sterile alpha motif domain containing 8	> -0.09
CCND2	NM_001759	cyclin D2	-0.09
FGD1	NM_004463	FYVE, RhoGEF and PH domain containing 1	-0.09
SHOC2	NM_007373	soc-2 suppressor of clear homolog (C. elegans)	-0.09
EHD3	NM_014600	EH-domain containing 3	-0.09
RAD23B	NM_002874	RAD23 homolog B (S. cerevisiae)	-0.09
TRIOBP	NM_001039141	TRIO and F-actin binding protein	-0.09
RAB8B	NM_016530	RAB8B, member RAS oncogene family	-0.09
ZBTB43	NM_001135776	zinc finger and BTB domain containing 43	-0.09
FXR1	NM_001013438	fragile X mental retardation, autosomal homolog 1	-0.09
EPHB4	NM_004444	EPH receptor B4	-0.09
ZNF202	NM_003455	zinc finger protein 202	-0.09
SFMBT1	NM_001005158	Scm-like with four mbt domains 1	-0.09
RB1CC1	NM_001083617	RB1-inducible coiled-coil 1	-0.09
TOLLIP	NM_019009	toll interacting protein	-0.09
ZNF697	NM_001080470	zinc finger protein 697	-0.09
AKAP11	NM_016248	A kinase (PRKA) anchor protein 11	-0.09
M6PR	NM_001207024	mannose-6-phosphate receptor (cation dependent)	-0.09
C3orf70	NM_001025266	chromosome 3 open reading frame 70	-0.09
PURA	NM_005859	purine-rich element binding protein A	-0.09
MIER2	NM_017550	mesoderm induction early response 1, family member 2	-0.09
MTMR3	NM_021090	myotubularin related protein 3	-0.08
RUNX3	NM_001031680	runt-related transcription factor 3	-0.08
NEUROG2	NM_024019	neurogenin 2	-0.08
FBXL3	NM_012158	F-box and leucine-rich repeat protein 3	-0.08
RAB11FIP4	NM_032932	RAB11 family interacting protein 4 (class II)	-0.08
UBR5	NM_015902	ubiquitin protein ligase E3 component n-recognin 5	-0.08
MARS	NM_004990	methionyl-tRNA synthetase	-0.08
SPRED1	NM_152594	sprouty-related, EVH1 domain containing 1	-0.08
CYLD	NM_001042355	cylindromatosis (turban tumor syndrome)	-0.08
BECN1	NM_003766	beclin 1, autophagy related	-0.08
MTMR2	NM_016156	myotubularin related protein 2	-0.08
MAP3K14	NM_003954	mitogen-activated protein kinase kinase kinase 14	-0.08
YPEL2	NM_001005404	yippee-like 2 (Drosophila)	-0.08
SLC39A9	NM_018375	solute carrier family 39 (zinc transporter), member 9	-0.08
DAPK2	NM_014326	death-associated protein kinase 2	-0.08
UBQLN4	NM_020131	ubiquilin 4	-0.08
MAP3K3	NM_002401	mitogen-activated protein kinase kinase kinase 3	-0.08
PFKFB3	NM_001145443	6-phosphofructo-2-kinase/fructose-2,6-biphosphatase 3	-0.08
IL25	NM_022789	interleukin 25	-0.08
SERTAD2	NM_014755	SERTA domain containing 2	-0.08
SYNRG	NM_001163544	synergin, gamma	-0.08
MKLN1	NM_001145354	muskelin 1, intracellular mediator containing kelch motifs	> -0.08
POU2F1	NM_001198783	POU class 2 homeobox 1	> -0.08
NFAT5	NM_001113178	nuclear factor of activated T-cells 5, tonicity-responsive	> -0.08
KIAA1462	NM_020848	KIAA1462	-0.08
SPG20	NM_001142294	spastic paraplegia 20 (Troyer syndrome)	-0.08
KLF12	NM_007249	Kruppel-like factor 12	-0.08
CAPRIN1	NM_005898	cell cycle associated protein 1	-0.08
TADA2B	NM_152293	transcriptional adaptor 2B	-0.08
RYBP	NM_012234	RING1 and YY1 binding protein	-0.08
CYP26B1	NM_019885	cytochrome P450, family 26, subfamily B, polypeptide 1	-0.08
PANX2	NM_001160300	pannexin 2	-0.08
SPTY2D1	NM_194285	SPT2, Suppressor of Ty, domain containing 1 (S. cerevisiae)	-0.08
UBFD1	NM_019116	ubiquitin family domain containing 1	-0.07
ACSL4	NM_004458	acyl-CoA synthetase long-chain family member 4	-0.07
TAPT1	NM_153365	transmembrane anterior posterior transformation 1	-0.07
FAM18B2	NM_001135036	family with sequence similarity 18, member B2	-0.07
CX3CL1	NM_002996	chemokine (C-X3-C motif) ligand 1	-0.07
PLA2G6	NM_001004426	phospholipase A2, group VI (cytosolic, calcium-independent)	-0.07
CNNM3	NM_017623	cyclin M3	-0.07
KLHL12	NM_021633	kelch-like 12 (Drosophila)	-0.07
SCAMP2	NM_005697	secretory carrier membrane protein 2	-0.07
GXYLT1	NM_001099650	glucoside xylosyltransferase 1	-0.07
PLEKHO2	NM_001195059	pleckstrin homology domain containing, family O member 2	-0.07
SIRT7	NM_016538	sirtuin 7	-0.07
SMURF1	NM_001199847	SMAD specific E3 ubiquitin protein ligase 1	-0.07
WIPF2	NM_133264	WAS/WASL interacting protein family, member 2	-0.07
PRRX1	NM_006902	paired related homeobox 1	-0.07
MYF5	NM_005593	myogenic factor 5	-0.07
FAM116A	NM_152678	family with sequence similarity 116, member A	-0.07
FAIM2	NM_012306	Fas apoptotic inhibitory molecule 2	-0.07
PLEKHM1	NM_014798	pleckstrin homology domain containing, family M (with RUN domain) member 1	-0.07
PTGFRN	NM_020440	prostaglandin F2 receptor negative regulator	-0.07
TET2	NM_001127208	tet oncogene family member 2	-0.07
PTP4A2	NM_001195100	protein tyrosine phosphatase type IVA, member 2	-0.07
BCL2L11	NM_001204106	BCL2-like 11 (apoptosis facilitator)	-0.07
ANKRD57	NM_023016	ankyrin repeat domain 57	-0.07
ABHD2	NM_007011	abhydrolase domain containing 2	> -0.07
DNAL1	NM_001201366	dynein, axonemal, light chain 1	> -0.07
RAB11FIP1	NM_001002814	RAB11 family interacting protein 1 (class I)	> -0.07
FRS2	NM_001042555	fibroblast growth factor receptor substrate 2	> -0.07
KCNK10	NM_021161	potassium channel, subfamily K, member 10	> -0.07
PDLIM5	NM_001011513	PDZ and LIM domain 5	> -0.07
PCYT1B	NM_001163264	phosphate cytidylyltransferase 1, choline, beta	> -0.07
SIPA1L3	NM_015073	signal-induced proliferation-associated 1 like 3	-0.07
ACTR1A	NM_005736	ARP1 actin-related protein 1 homolog A, centractin alpha (yeast)	-0.07
OTUD3	NM_015207	OTU domain containing 3	-0.07
APPL1	NM_012096	adaptor protein, phosphotyrosine interaction, PH domain and leucine zipper containing 1	-0.07
ODZ1	NM_001163278	odz, odd Oz/ten-m homolog 1 (Drosophila)	-0.07
YES1	NM_005433	v-yes-1 Yamaguchi sarcoma viral oncogene homolog 1	-0.07
CREB5	NM_001011666	cAMP responsive element binding protein 5	-0.07
FZD7	NM_003507	frizzled family receptor 7	-0.07
OSTM1	NM_014028	osteopetrosis associated transmembrane protein 1	-0.07
USP54	NM_152586	ubiquitin specific peptidase 54	-0.07
SLC30A7	NM_001144884	solute carrier family 30 (zinc transporter), member 7	-0.07
TP53INP2	NM_021202	tumor protein p53 inducible nuclear protein 2	-0.07
TNS1	NM_022648	tensin 1	-0.06
CAMTA2	NM_001171166	calmodulin binding transcription activator 2	-0.06
HCN4	NM_005477	hyperpolarization activated cyclic nucleotide-gated potassium channel 4	-0.06
MGEA5	NM_001142434	meningioma expressed antigen 5 (hyaluronidase)	-0.06
ATG2A	NM_015104	ATG2 autophagy related 2 homolog A (S. cerevisiae)	-0.06
CERS6	NM_203463	ceramide synthase 6	-0.06
AMPD3	NM_000480	adenosine monophosphate deaminase 3	-0.06
CREB1	NM_004379	cAMP responsive element binding protein 1	-0.06
ZNF385A	NM_001130967	zinc finger protein 385A	-0.06
CCDC25	NM_018246	coiled-coil domain containing 25	-0.06
TSC22D2	NM_014779	TSC22 domain family, member 2	-0.06
TAOK1	NM_020791	TAO kinase 1	-0.06
REPS2	NM_001080975	RALBP1 associated Eps domain containing 2	> -0.06
KIAA0247	NM_014734	KIAA0247	> -0.06
PLCXD3	NM_001005473	phosphatidylinositol-specific phospholipase C, X domain containing 3	> -0.06
AFF2	NM_001169122	AF4/FMR2 family, member 2	> -0.06
ATXN1	NM_000332	ataxin 1	> -0.06
PPM1A	NM_177951	protein phosphatase, Mg2+/Mn2+ dependent, 1A	> -0.06
XIAP	NM_001167	X-linked inhibitor of apoptosis	> -0.06
PTBP1	NM_002819	polypyrimidine tract binding protein 1	-0.06
KIAA0664	NM_015229	KIAA0664	-0.06
NHS	NM_001136024	Nance-Horan syndrome (congenital cataracts and dental anomalies)	-0.06
ACAP2	NM_012287	ArfGAP with coiled-coil, ankyrin repeat and PH domains 2	-0.06
CDC25A	NM_001789	cell division cycle 25 homolog A (S. pombe)	-0.06
ITCH	NM_031483	itchy E3 ubiquitin protein ligase homolog (mouse)	-0.06
PAFAH1B1	NM_000430	platelet-activating factor acetylhydrolase 1b, regulatory subunit 1 (45kDa)	-0.06
CELSR2	NM_001408	cadherin, EGF LAG seven-pass G-type receptor 2 (flamingo homolog, Drosophila)	-0.06
JOSD1	NM_014876	Josephin domain containing 1	-0.06
ALDH1A3	NM_000693	aldehyde dehydrogenase 1 family, member A3	-0.06
PCBP2	NM_001098620	poly(rC) binding protein 2	-0.06
BMP2	NM_001200	bone morphogenetic protein 2	-0.06
KIAA1147	NM_001080392	KIAA1147	-0.06
NHLH1	NM_005598	nescient helix loop helix 1	-0.06
RB1	NM_000321	retinoblastoma 1	-0.06
CABLES1	NM_001100619	Cdk5 and Abl enzyme substrate 1	-0.05
FBXO41	NM_001080410	F-box protein 41	-0.05
FBXO28	NM_001136115	F-box protein 28	-0.05
C5orf41	NM_153607	chromosome 5 open reading frame 41	-0.05
VEGFA	NM_001025366	vascular endothelial growth factor A	-0.05
MAST3	NM_015016	microtubule associated serine/threonine kinase 3	-0.05
CRTC3	NM_001042574	CREB regulated transcription coactivator 3	-0.05
PHIP	NM_017934	pleckstrin homology domain interacting protein	-0.05
SH3BP5	NM_001018009	SH3-domain binding protein 5 (BTK-associated)	-0.05
MBD5	NM_018328	methyl-CpG binding domain protein 5	-0.05
SLC6A9	NM_001024845	solute carrier family 6 (neurotransmitter transporter, glycine), member 9	-0.05
FAM160B1	NM_020940	family with sequence similarity 160, member B1	-0.05
DLGAP2	NM_004745	discs, large (Drosophila) homolog-associated protein 2	> -0.05
ARHGAP35	NM_004491	Rho GTPase activating protein 35	> -0.05
WNK3	NM_001002838	WNK lysine deficient protein kinase 3	> -0.05
ANKRD33B	NM_001164440	ankyrin repeat domain 33B	> -0.05
CCDC50	NM_174908	coiled-coil domain containing 50	> -0.05
FAM189A1	NM_015307	family with sequence similarity 189, member A1	> -0.05
SENP5	NM_152699	SUMO1/sentrin specific peptidase 5	> -0.05
TMTC1	NM_001193451	transmembrane and tetratricopeptide repeat containing 1	> -0.05
SNTB2	NM_006750	syntrophin, beta 2 (dystrophin-associated protein A1, 59kDa, basic component 2)	> -0.05
PEAK1	NM_024776	NKF3 kinase family member	> -0.05
ZNF618	NM_133374	zinc finger protein 618	> -0.05
DSTYK	NM_015375	dual serine/threonine and tyrosine protein kinase	> -0.05
WHSC1	NM_001042424	Wolf-Hirschhorn syndrome candidate 1	> -0.05
ST8SIA3	NM_015879	ST8 alpha-N-acetyl-neuraminide alpha-2,8-sialyltransferase 3	> -0.05
STX6	NM_005819	syntaxin 6	-0.05
SLC36A1	NM_078483	solute carrier family 36 (proton/amino acid symporter), member 1	-0.05
CLOCK	NM_004898	clock homolog (mouse)	-0.05
GATAD2B	NM_020699	GATA zinc finger domain containing 2B	-0.05
PARD6B	NM_032521	par-6 partitioning defective 6 homolog beta (C. elegans)	-0.05
C10orf46	NM_153810	chromosome 10 open reading frame 46	-0.05
SULF1	NM_001128204	sulfatase 1	-0.05
CIC	NM_015125	capicua homolog (Drosophila)	-0.05
FBXO10	NM_012166	F-box protein 10	-0.05
GEMC1	NM_001146686	geminin coiled-coil domain-containing protein 1	-0.05
KDM2A	NM_012308	lysine (K)-specific demethylase 2A	-0.04
ACVR1B	NM_004302	activin A receptor, type IB	-0.04
MARCH6	NM_005885	membrane-associated ring finger (C3HC4) 6	-0.04
NBEAL1	NM_001114132	neurobeachin-like 1	-0.04
MBTPS1	NM_003791	membrane-bound transcription factor peptidase, site 1	-0.04
PRDM12	NM_021619	PR domain containing 12	-0.04
AFF1	NM_001166693	AF4/FMR2 family, member 1	-0.04
TAL1	NM_003189	T-cell acute lymphocytic leukemia 1	-0.04
ADIPOR2	NM_024551	adiponectin receptor 2	-0.04
ADAR	NM_001025107	adenosine deaminase, RNA-specific	-0.04
LITAF	NM_001136472	lipopolysaccharide-induced TNF factor	-0.04
PLAG1	NM_001114634	pleiomorphic adenoma gene 1	-0.04
MAPK4	NM_002747	mitogen-activated protein kinase 4	-0.04
PHF1	NM_002636	PHD finger protein 1	-0.04
TCF4	NM_001083962	transcription factor 4	-0.04
PDK3	NM_001142386	pyruvate dehydrogenase kinase, isozyme 3	> -0.04
KIAA0226	NM_001145642	KIAA0226	> -0.04
SHANK2	NM_012309	SH3 and multiple ankyrin repeat domains 2	> -0.04
YPEL1	NM_013313	yippee-like 1 (Drosophila)	> -0.04
SLC1A2	NM_001195728	solute carrier family 1 (glial high affinity glutamate transporter), member 2	> -0.04
HDAC4	NM_006037	histone deacetylase 4	> -0.04
BCL2L2	NM_001199839	BCL2-like 2	> -0.04
PPARGC1B	NM_001172698	peroxisome proliferator-activated receptor gamma, coactivator 1 beta	> -0.04
SLC5A3	NM_006933	solute carrier family 5 (sodium/myo-inositol cotransporter), member 3	> -0.04
ATOH8	NM_032827	atonal homolog 8 (Drosophila)	> -0.04
FOXK2	NM_004514	forkhead box K2	> -0.04
CADM2	NM_001167674	cell adhesion molecule 2	> -0.04
TSHZ2	NM_001193421	teashirt zinc finger homeobox 2	> -0.04
DOK6	NM_152721	docking protein 6	> -0.04
AK4	NM_001005353	adenylate kinase 4	> -0.04
FAT3	NM_001008781	FAT tumor suppressor homolog 3 (Drosophila)	> -0.04
SLC24A4	NM_153646	solute carrier family 24 (sodium/potassium/calcium exchanger), member 4	> -0.04
AFF4	NM_014423	AF4/FMR2 family, member 4	> -0.04
IL6ST	NM_001190981	interleukin 6 signal transducer (gp130, oncostatin M receptor)	> -0.04
ALX4	NM_021926	ALX homeobox 4	-0.04
PREX1	NM_020820	phosphatidylinositol-3,4,5-trisphosphate-dependent Rac exchange factor 1	-0.04
SNX21	NM_001042632	sorting nexin family member 21	-0.04
FAM168A	NM_015159	family with sequence similarity 168, member A	-0.04
VCL	NM_003373	vinculin	-0.04
IPMK	NM_152230	inositol polyphosphate multikinase	-0.04
PLXNA1	NM_032242	plexin A1	-0.04
HN1	NM_001002032	hematological and neurological expressed 1	> -0.04
SESN2	NM_031459	sestrin 2	-0.04
FAF2	NM_014613	Fas associated factor family member 2	-0.04
AP3D1	NM_001077523	adaptor-related protein complex 3, delta 1 subunit	-0.04
AKT3	NM_005465	v-akt murine thymoma viral oncogene homolog 3 (protein kinase B, gamma)	-0.04
COL19A1	NM_001858	collagen, type XIX, alpha 1	-0.04
NKX2-2	NM_002509	NK2 homeobox 2	-0.04
MGLL	NM_001003794	monoglyceride lipase	-0.04
FGF12	NM_004113	fibroblast growth factor 12	-0.03
SH3PXD2A	NM_014631	SH3 and PX domains 2A	-0.03
CCND1	NM_053056	cyclin D1	-0.03
SLC30A3	NM_003459	solute carrier family 30 (zinc transporter), member 3	-0.03
SKI	NM_003036	v-ski sarcoma viral oncogene homolog (avian)	-0.03
MSL1	NM_001012241	male-specific lethal 1 homolog (Drosophila)	-0.03
CITED4	NM_133467	Cbp/p300-interacting transactivator, with Glu/Asp-rich carboxy-terminal domain, 4	-0.03
SYNM	NM_015286	synemin, intermediate filament protein	-0.03
EFNB1	NM_004429	ephrin-B1	-0.03
MYLIP	NM_013262	myosin regulatory light chain interacting protein	-0.03
PSEN1	NM_000021	presenilin 1	-0.03
MTF1	NM_005955	metal-regulatory transcription factor 1	> -0.03
DNM2	NM_001005360	dynamin 2	-0.03
EFNB2	NM_004093	ephrin-B2	-0.03
RARB	NM_000965	retinoic acid receptor, beta	-0.03
ITPKB	NM_002221	inositol-trisphosphate 3-kinase B	> -0.03
ZFY	NM_001145275	zinc finger protein, Y-linked	-0.03
ZBTB47	NM_145166	zinc finger and BTB domain containing 47	> -0.03
FEM1C	NM_020177	fem-1 homolog c (C. elegans)	> -0.03
AKAP13	NM_006738	A kinase (PRKA) anchor protein 13	> -0.03
LUZP1	NM_001142546	leucine zipper protein 1	> -0.03
NTN1	NM_004822	netrin 1	> -0.03
MCF2L	NM_001112732	MCF.2 cell line derived transforming sequence-like	> -0.03
MYO5B	NM_001080467	myosin VB	> -0.03
LYPD6	NM_001195685	LY6/PLAUR domain containing 6	> -0.03
TANC2	NM_025185	tetratricopeptide repeat, ankyrin repeat and coiled-coil containing 2	> -0.03
KCNJ10	NM_002241	potassium inwardly-rectifying channel, subfamily J, member 10	> -0.03
KIAA2018	NM_001009899	KIAA2018	> -0.03
GDF11	NM_005811	growth differentiation factor 11	> -0.03
CNOT6L	NM_144571	CCR4-NOT transcription complex, subunit 6-like	> -0.03
NUFIP2	NM_020772	nuclear fragile X mental retardation protein interacting protein 2	> -0.03
SIRPA	NM_001040022	signal-regulatory protein alpha	> -0.03
C6orf120	NM_001029863	chromosome 6 open reading frame 120	> -0.03
BCR	NM_004327	breakpoint cluster region	> -0.03
PHF6	NM_001015877	PHD finger protein 6	> -0.03
E2F3	NM_001949	E2F transcription factor 3	> -0.03
NACC2	NM_144653	NACC family member 2, BEN and BTB (POZ) domain containing	> -0.03
PRDM10	NM_020228	PR domain containing 10	> -0.03
LIF	NM_002309	leukemia inhibitory factor (cholinergic differentiation factor)	> -0.03
PCMTD1	NM_052937	protein-L-isoaspartate (D-aspartate) O-methyltransferase domain containing 1	> -0.03
PTGER3	NM_198715	prostaglandin E receptor 3 (subtype EP3)	> -0.03
FLT1	NM_002019	fms-related tyrosine kinase 1 (vascular endothelial growth factor/vascular permeability factor receptor)	> -0.03
SYNCRIP	NM_001159673	synaptotagmin binding, cytoplasmic RNA interacting protein	> -0.03
DEF8	NM_001242816	differentially expressed in FDCP 8 homolog (mouse)	> -0.03
PGAP1	NM_024989	post-GPI attachment to proteins 1	> -0.03
IQSEC1	NM_001134382	IQ motif and Sec7 domain 1	> -0.03
SLC25A36	NM_001104647	solute carrier family 25, member 36	> -0.03
WWC2	NM_024949	WW and C2 domain containing 2	> -0.03
RPS6KA3	NM_004586	ribosomal protein S6 kinase, 90kDa, polypeptide 3	> -0.03
MXD1	NM_001202513	MAX dimerization protein 1	> -0.03
RBMS1	NM_002897	RNA binding motif, single stranded interacting protein 1	> -0.03
IP6K1	NM_001006115	inositol hexakisphosphate kinase 1	> -0.03
PPP2R3A	NM_001190447	protein phosphatase 2, regulatory subunit B', alpha	> -0.03
ATP11A	NM_015205	ATPase, class VI, type 11A	> -0.03
MAPK1IP1L	NM_144578	mitogen-activated protein kinase 1 interacting protein 1-like	> -0.03
USP13	NM_003940	ubiquitin specific peptidase 13 (isopeptidase T-3)	> -0.03
ITPR2	NM_002223	inositol 1,4,5-trisphosphate receptor, type 2	> -0.03
ZMAT3	NM_022470	zinc finger, matrin-type 3	> -0.03
SPATA5	NM_145207	spermatogenesis associated 5	> -0.03
VASP	NM_003370	vasodilator-stimulated phosphoprotein	-0.03
CMTM4	NM_178818	CKLF-like MARVEL transmembrane domain containing 4	-0.03
ZRANB1	NM_017580	zinc finger, RAN-binding domain containing 1	-0.03
TNRC6A	NM_014494	trinucleotide repeat containing 6A	-0.03
C16orf70	NM_025187	chromosome 16 open reading frame 70	-0.03
FAM59A	NM_001242409	family with sequence similarity 59, member A	-0.02
HS2ST1	NM_012262	heparan sulfate 2-O-sulfotransferase 1	-0.02
UBE2QL1	NM_001145161	ubiquitin-conjugating enzyme E2Q family-like 1	-0.02
SMAD4	NM_005359	SMAD family member 4	-0.02
MID1	NM_000381	midline 1 (Opitz/BBB syndrome)	> -0.02
RUNX1	NM_001001890	runt-related transcription factor 1	> -0.02
ATP2B2	NM_001001331	ATPase, Ca++ transporting, plasma membrane 2	> -0.02
NEUROD2	NM_006160	neurogenic differentiation 2	> -0.02
MARK4	NM_001199867	MAP/microtubule affinity-regulating kinase 4	> -0.02
BICD2	NM_001003800	bicaudal D homolog 2 (Drosophila)	> -0.02
PTPRJ	NM_002843	protein tyrosine phosphatase, receptor type, J	> -0.02
SP8	NM_182700	Sp8 transcription factor	> -0.02
IRF2BP2	NM_001077397	interferon regulatory factor 2 binding protein 2	> -0.02
ADAMTSL2	NM_001145320	ADAMTS-like 2	> -0.02
DIEXF	NM_014388	digestive organ expansion factor homolog (zebrafish)	> -0.02
TTC9	NM_015351	tetratricopeptide repeat domain 9	> -0.02
KDM6B	NM_001080424	lysine (K)-specific demethylase 6B	> -0.02
INO80D	NM_017759	INO80 complex subunit D	> -0.02
GPC6	NM_005708	glypican 6	> -0.02
SCRT2	NM_033129	scratch homolog 2, zinc finger protein (Drosophila)	> -0.02
SLC4A7	NM_003615	solute carrier family 4, sodium bicarbonate cotransporter, member 7	> -0.02
DYRK1A	NM_001396	dual-specificity tyrosine-(Y)-phosphorylation regulated kinase 1A	> -0.02
NFIB	NM_001190737	nuclear factor I/B	> -0.02
GRHL2	NM_024915	grainyhead-like 2 (Drosophila)	> -0.02
SLC9A2	NM_003048	solute carrier family 9 (sodium/hydrogen exchanger), member 2	> -0.02
SV2B	NM_001167580	synaptic vesicle glycoprotein 2B	> -0.02
NAV2	NM_001111018	neuron navigator 2	> -0.02
MBNL3	NM_001170701	muscleblind-like 3 (Drosophila)	> -0.02
CCNJ	NM_001134375	cyclin J	> -0.02
UHMK1	NM_001184763	U2AF homology motif (UHM) kinase 1	> -0.02
GALNT4	NM_003774	UDP-N-acetyl-alpha-D-galactosamine:polypeptide N-acetylgalactosaminyltransferase 4 (GalNAc-T4)	> -0.02
POC1B-GALNT4	NM_001199781	POC1B-GALNT4 readthrough	> -0.02
SEMA4G	NM_001203244	sema domain, immunoglobulin domain (Ig), transmembrane domain (TM) and short cytoplasmic domain, (semaphorin) 4G	> -0.02
PTPRO	NM_002848	protein tyrosine phosphatase, receptor type, O	> -0.02
HMGA2	NM_003483	high mobility group AT-hook 2	> -0.02
CTDSPL2	NM_016396	CTD (carboxy-terminal domain, RNA polymerase II, polypeptide A) small phosphatase like 2	> -0.02
MARCH1	NM_001166373	membrane-associated ring finger (C3HC4) 1	> -0.02
C16orf72	NM_014117	chromosome 16 open reading frame 72	> -0.02
ZNF862	NM_001099220	zinc finger protein 862	> -0.02
EPB41	NM_001166005	erythrocyte membrane protein band 4.1 (elliptocytosis 1, RH-linked)	> -0.02
VAV2	NM_001134398	vav 2 guanine nucleotide exchange factor	> -0.02
A1CF	NM_001198818	APOBEC1 complementation factor	> -0.02
PRKACB	NM_001242857	protein kinase, cAMP-dependent, catalytic, beta	> -0.02
CDK6	NM_001145306	cyclin-dependent kinase 6	> -0.02
SCML2	NM_006089	sex comb on midleg-like 2 (Drosophila)	> -0.02
ERO1LB	NM_019891	ERO1-like beta (S. cerevisiae)	> -0.02
ZMYM2	NM_001190964	zinc finger, MYM-type 2	> -0.02
PIK3R1	NM_001242466	phosphoinositide-3-kinase, regulatory subunit 1 (alpha)	> -0.02
ASH1L	NM_018489	ash1 (absent, small, or homeotic)-like (Drosophila)	> -0.02
LOC388630	NM_001194986	UPF0632 protein A	> -0.02
GLDN	NM_181789	gliomedin	> -0.02
SETD7	NM_030648	SET domain containing (lysine methyltransferase) 7	> -0.02
RPS6KA4	NM_001006944	ribosomal protein S6 kinase, 90kDa, polypeptide 4	> -0.02
XYLT1	NM_022166	xylosyltransferase I	> -0.02
MLLT6	NM_005937	myeloid/lymphoid or mixed-lineage leukemia (trithorax homolog, Drosophila); translocated to, 6	> -0.02
VAPA	NM_003574	VAMP (vesicle-associated membrane protein)-associated protein A, 33kDa	> -0.02
ADAMTS5	NM_007038	ADAM metallopeptidase with thrombospondin type 1 motif, 5	-0.02
TPPP	NM_007030	tubulin polymerization promoting protein	-0.01
MTSS1L	NM_138383	metastasis suppressor 1-like	-0.01
FSTL4	NM_015082	follistatin-like 4	-0.01
FZD4	NM_012193	frizzled family receptor 4	-0.01
WNK1	NM_001184985	WNK lysine deficient protein kinase 1	> -0.01
RAPGEF1	NM_005312	Rap guanine nucleotide exchange factor (GEF) 1	> -0.01
RCOR1	NM_015156	REST corepressor 1	> -0.01
CYB561D1	NM_001134400	cytochrome b-561 domain containing 1	> -0.01
PPARD	NM_001171818	peroxisome proliferator-activated receptor delta	> -0.01
KIAA0232	NM_001100590	KIAA0232	> -0.01
AEBP2	NM_001114176	AE binding protein 2	> -0.01
EGR3	NM_001199880	early growth response 3	> -0.01
THRB	NM_000461	thyroid hormone receptor, beta (erythroblastic leukemia viral (v-erb-a) oncogene homolog 2, avian)	> -0.01
MAP3K13	NM_001242314	mitogen-activated protein kinase kinase kinase 13	> -0.01
SYT7	NM_004200	synaptotagmin VII	> -0.01
MYCL1	NM_001033081	v-myc myelocytomatosis viral oncogene homolog 1, lung carcinoma derived (avian)	> -0.01
ARSJ	NM_024590	arylsulfatase family, member J	> -0.01
RNF4	NM_001185009	ring finger protein 4	> -0.01
SNRK	NM_001100594	SNF related kinase	> -0.01
DIP2C	NM_014974	DIP2 disco-interacting protein 2 homolog C (Drosophila)	> -0.01
RASSF3	NM_001242691	Ras association (RalGDS/AF-6) domain family member 3	> -0.01
CELF2	NM_001025076	CUGBP, Elav-like family member 2	> -0.01
PRDM2	NM_001007257	PR domain containing 2, with ZNF domain	> -0.01
FAM129B	NM_001035534	family with sequence similarity 129, member B	> -0.01
ZIC1	NM_003412	Zic family member 1	> -0.01
TNFAIP3	NM_006290	tumor necrosis factor, alpha-induced protein 3	> -0.01
DLC1	NM_001164271	deleted in liver cancer 1	> -0.01
MIER3	NM_152622	mesoderm induction early response 1, family member 3	> -0.01
RANBP6	NM_012416	RAN binding protein 6	N/A
LRRC68	NM_019121	leucine rich repeat containing 68	N/A
