# Supplementary material for: Differential regulation of aggressive features in melanoma cells by members of the miR-17-92 complex
Source: Open Biol. 2014 Jun 11;4(6):140030. doi: 10.1098/rsob.140030 (PMC4077061; doi:10.1098/rsob.140030)
Supplement: Table S2 [file rsob-14-0030-File007.xlsx]

## Sheet: Venn
Table S2. List of genes commonly affected by miR-17, miR-20a and TargetScan predictions
		miR-20a & miR-17		miR-20a & TargetScan		miR-17 & Targetscan
		Name	Accession	Name	Accession	Name	Accession
		CDRT1	U43383	CYBRD1	NM_024843	SLC45A4	BC090891
		LOC651792	XR_019220	C1orf63	NM_020317
		C14orf83	AK090706	FBXO39	NM_153230
		CCL4L2	NM_207007
		FYB	NM_001465
